# Supplementary material for: An injury-responsive mmp14b enhancer is required for heart regeneration
Source: Sci Adv. 2023 Nov 29;9(48):eadh5313. doi: 10.1126/sciadv.adh5313 (PMC10686572; doi:10.1126/sciadv.adh5313)
Supplement: Supplementary file 2 — Data S1 [file sciadv.adh5313_data_s1.zip]

Archive with 1 entries (1 files):
- adh5313_Data_S1.xlsx
