# Supplementary material for: An injury-responsive mmp14b enhancer is required for heart regeneration
Source: Sci Adv. 2023 Nov 29;9(48):eadh5313. doi: 10.1126/sciadv.adh5313 (PMC10686572; doi:10.1126/sciadv.adh5313)
Supplement: Supplementary file 2 — Data S1 [file sciadv.adh5313_data_s1.zip › adh5313_Data_S1.xlsx]

## Sheet: ATAC-seq peaks
Data Table S1. Coordinates and neighboring genes of accessible chromatin regions identified in ATAC-seq from endothelial cells from injured versus uninjured zebrafish hearts.
Name	Coordinates (GRCz10)	logFC	FDR	Nearest TSS - GRCz10.90 (Gene Name / Ensembl ID / Strand / Relative Location)	3 Nearest Upstream Genes	3 Nearest Downstream Genes
RegenPk_1000	2:52136422-52136727	0.927693	0.0504499	('tgm1l1', 'ENSDARG00000102106', '-', '-9897')	('tgm1l1', 'ENSDARG00000102106', '-', '-9897'), ('abhd4', 'ENSDARG00000102887', '+', '-84172'), ('dad1', 'ENSDARG00000102105', '-', '-85292')	('adss', 'ENSDARG00000002071', '-', '+4163'), ('desi2', 'ENSDARG00000004460', '+', '+17666'), ('si:ch211-132e22.4', 'ENSDARG00000088329', '-', '+45516')
RegenPk_1001	12:154151-154447	0.942779	0.0505294	('dnah9', 'ENSDARG00000103383', '-', '+42080')	('adprm', 'ENSDARG00000026090', '-', '-61101'), ('map2k4b', 'ENSDARG00000077177', '-', '-64283'), ('CABZ01102039.1', 'ENSDARG00000076357', '-', '-121516')	('cited4b', 'ENSDARG00000101009', '+', '+67081'), ('scmh1', 'ENSDARG00000104311', '-', '+119222'), ('MAP3K6', 'ENSDARG00000104760', '+', '+126534')
RegenPk_1002	13:11400103-11400523	-0.717732	0.0505294	('adss', 'ENSDARG00000002071', '-', '+4163')	('zbtb18', 'ENSDARG00000028228', '+', '-96658'), ('akt3a', 'ENSDARG00000104810', '-', '-154433'), ('sdccag8', 'ENSDARG00000078947', '+', '-459506')	('plekhh1', 'ENSDARG00000053835', '+', '+62676'), ('slc25a21', 'ENSDARG00000060564', '+', '+160297'), ('nkx2.9', 'ENSDARG00000020332', '+', '+385075')
RegenPk_1003	16:35515144-35515287	1.42856	0.0505294	('ctps1b', 'ENSDARG00000098386', '-', '-41030')	('ctps1b', 'ENSDARG00000098386', '-', '-41030'), ('taf12', 'ENSDARG00000104030', '-', '-53013'), ('rab42b', 'ENSDARG00000101170', '+', '-66547')	('si:dkey-261h17.1', 'ENSDARG00000095268', '+', '+9549'), ('plxna2', 'ENSDARG00000060372', '-', '+402074'), ('si:ch211-226m16.3', 'ENSDARG00000026864', '+', '+804266')
RegenPk_1004	17:37922204-37922687	0.817443	0.0505294	('plekhh1', 'ENSDARG00000053835', '+', '+62676')	('zfp36l1a', 'ENSDARG00000016154', '-', '-74165'), ('tmem229b', 'ENSDARG00000060569', '+', '-245326'), ('mta1', 'ENSDARG00000007198', '+', '-359222')	('rab11fip4a', 'ENSDARG00000090170', '-', '+119488'), ('coil', 'ENSDARG00000040070', '-', '+131121'), ('scpep1', 'ENSDARG00000040072', '+', '+131174')
RegenPk_1005	23:32563651-32564022	0.736802	0.0505294	('si:dkey-261h17.1', 'ENSDARG00000095268', '+', '+9549')	('si:ch211-66i15.5', 'ENSDARG00000097446', '+', '-84358'), ('PIFO', 'ENSDARG00000097071', '-', '-86338'), ('taf8', 'ENSDARG00000026806', '+', '-97955')	('efhd2', 'ENSDARG00000055759', '-', '+8423'), ('opn7c', 'ENSDARG00000030867', '-', '+36661'), ('tmem115', 'ENSDARG00000055763', '+', '+54770')
RegenPk_1006	3:35866437-35866593	1.60812	0.0505294	('rab11fip4a', 'ENSDARG00000090170', '-', '+119488')	('suz12a', 'ENSDARG00000070256', '-', '-130983'), ('crlf3', 'ENSDARG00000070261', '+', '-183983'), ('caskin1', 'ENSDARG00000046107', '-', '-194877')	('cds1', 'ENSDARG00000019549', '-', '+3016'), ('wdfy3', 'ENSDARG00000078890', '-', '+161613'), ('si:dkey-193c22.1', 'ENSDARG00000093687', '-', '+172975')
RegenPk_1007	8:25818546-25818707	1.33064	0.0505873	('efhd2', 'ENSDARG00000055759', '-', '+8423')	('taf10', 'ENSDARG00000068641', '-', '-20659'), ('cacna1sb', 'ENSDARG00000042552', '+', '-70155'), ('tmem9', 'ENSDARG00000055757', '+', '-76183')	('ctps1a', 'ENSDARG00000030700', '+', '+75712'), ('rab42a', 'ENSDARG00000034215', '+', '+92057'), ('gmeb1', 'ENSDARG00000062060', '+', '+124113')
RegenPk_1008	5:39437160-39437478	0.907942	0.0506073	('cds1', 'ENSDARG00000019549', '-', '+3016')	('tmem175', 'ENSDARG00000076376', '+', '-43189'), ('pimr200', 'ENSDARG00000092697', '-', '-50280'), ('si:ch73-138i16.1', 'ENSDARG00000095562', '+', '-101383')	('men1', 'ENSDARG00000089456', '-', '+13709'), ('rtn3', 'ENSDARG00000091348', '+', '+17645'), ('si:dkey-106g10.7', 'ENSDARG00000088036', '-', '+80688')
RegenPk_1009	19:16035809-16036119	0.934071	0.0506238	('ctps1a', 'ENSDARG00000030700', '+', '+75712')	('cited4a', 'ENSDARG00000035990', '-', '-84899'), ('si:ch211-206a7.2', 'ENSDARG00000024619', '+', '-369036'), ('ppp1r8a', 'ENSDARG00000007186', '+', '-418329')	('cblb', 'ENSDARG00000015199', '+', '+7254'), ('alcama', 'ENSDARG00000026531', '-', '+255536'), ('si:ch211-103f14.3', 'ENSDARG00000088315', '-', '+521586')
RegenPk_1010	7:17446665-17447302	-0.611586	0.0507052	('map4k2', 'ENSDARG00000001234', '-', '-7973')	('map4k2', 'ENSDARG00000001234', '-', '-7973'), ('nitr6b', 'ENSDARG00000057948', '-', '-63239'), ('nitr6a', 'ENSDARG00000076846', '-', '-71636')	('si:dkey-219c10.4', 'ENSDARG00000075929', '-', '+27371'), ('nifk', 'ENSDARG00000040666', '+', '+29047'), ('clasp1a', 'ENSDARG00000010280', '+', '+33872')
RegenPk_1011	10:28693431-28693813	0.856192	0.0507332	('cblb', 'ENSDARG00000015199', '+', '+7254')	('bbx', 'ENSDARG00000012699', '-', '-55248'), ('si:ch211-222e20.4', 'ENSDARG00000092578', '+', '-152025'), ('CR392341.4', 'ENSDARG00000103049', '-', '-184627')	('fosl2', 'ENSDARG00000040623', '+', '+118724'), ('mocs1', 'ENSDARG00000078479', '+', '+153345'), ('insm1b', 'ENSDARG00000053301', '+', '+280041')
RegenPk_1012	9:38319692-38319765	-1.79128	0.0508083	('si:dkey-219c10.4', 'ENSDARG00000075929', '-', '+27371')	('cacnb4a', 'ENSDARG00000009738', '+', '-55441'), ('stam2', 'ENSDARG00000005318', '+', '-86186'), ('hacd2', 'ENSDARG00000014806', '-', '-86584')	('lrrtm1', 'ENSDARG00000052713', '-', '+171596'), ('suclg1', 'ENSDARG00000052712', '-', '+1076520'), ('cisd2', 'ENSDARG00000052703', '+', '+1078187')
RegenPk_1013	17:41194951-41195104	1.37499	0.0508214	('babam2', 'ENSDARG00000038863', '+', '-68369')	('babam2', 'ENSDARG00000038863', '+', '-68369'), ('rbks', 'ENSDARG00000019877', '-', '-68536'), ('mrpl33', 'ENSDARG00000104031', '+', '-160377')	('TMEM27', 'ENSDARG00000041644', '-', '+4444'), ('reps2', 'ENSDARG00000076768', '+', '+17934'), ('nhsa', 'ENSDARG00000070227', '+', '+297346')
RegenPk_1014	1:41906858-41906942	-1.89045	0.0508214	('lrrtm1', 'ENSDARG00000052713', '-', '+171596')	('si:ch211-71k14.1', 'ENSDARG00000087061', '-', '-318320'), ('ctnna2', 'ENSDARG00000024785', '+', '-383046'), ('adra1d', 'ENSDARG00000024101', '-', '-625482')	('tbx22', 'ENSDARG00000091748', '-', '+54526'), ('sh3bgrl', 'ENSDARG00000058302', '-', '+60897'), ('hmgn6', 'ENSDARG00000087636', '+', '+61496')
RegenPk_1015	23:40997626-40998015	-0.65391	0.0510309	('TMEM27', 'ENSDARG00000041644', '-', '+4444')	('si:dkeyp-27c8.1', 'ENSDARG00000092956', '-', '-72932'), ('si:dkey-194e6.2', 'ENSDARG00000095001', '-', '-93732'), ('si:dkeyp-27c8.1', 'ENSDARG00000067808', '-', '-111390')	('hsp70.1', 'ENSDARG00000029688', '-', '+2857'), ('hsp70.2', 'ENSDARG00000092362', '-', '+9651'), ('hsp70.3', 'ENSDARG00000021924', '+', '+11034')
RegenPk_1016	14:9053963-9054038	1.6001	0.0511594	('fam46d', 'ENSDARG00000062830', '-', '-4837')	('fam46d', 'ENSDARG00000062830', '-', '-4837'), ('msnb', 'ENSDARG00000028740', '+', '-72331'), ('asb12b', 'ENSDARG00000037558', '-', '-78782')	('foxc1a', 'ENSDARG00000091481', '-', '+368536'), ('ftr93', 'ENSDARG00000039852', '-', '+386641'), ('foxf2a', 'ENSDARG00000017195', '-', '+395915')
RegenPk_1017	3:25981743-25981920	-0.639014	0.0511594	('hsp70.1', 'ENSDARG00000029688', '-', '+2857')	('zgc:162612', 'ENSDARG00000079699', '-', '-3380'), ('atp2a1', 'ENSDARG00000020574', '+', '-31359'), ('si:dkeyp-69e1.8', 'ENSDARG00000055731', '+', '-48611')	('pparab', 'ENSDARG00000054323', '+', '+67341'), ('yars2', 'ENSDARG00000077299', '+', '+132417'), ('cdkn1bb', 'ENSDARG00000054271', '+', '+150825')
RegenPk_1018	2:447952-448338	-0.632636	0.051287	('mylk4a', 'ENSDARG00000091260', '+', '-66846')	('mylk4a', 'ENSDARG00000091260', '+', '-66846'), ('wrnip1', 'ENSDARG00000005218', '-', '-71145'), ('si:dkey-33c14.7', 'ENSDARG00000097391', '+', '-89253')	('rai1', 'ENSDARG00000076679', '+', '+52271'), ('srebf1', 'ENSDARG00000067607', '-', '+137832'), ('TOM1L2 (1 of many)', 'ENSDARG00000056394', '-', '+176195')
RegenPk_1019	25:2040111-2040297	-0.940229	0.0515553	('wnt7bb', 'ENSDARG00000071107', '-', '-50069')	('wnt7bb', 'ENSDARG00000071107', '-', '-50069'), ('CABZ01079495.1', 'ENSDARG00000098076', '+', '-253319'), ('SLC6A13', 'ENSDARG00000067567', '-', '-303799')	('xrcc5', 'ENSDARG00000099298', '-', '+34194'), ('tmem169b', 'ENSDARG00000078762', '-', '+45863'), ('si:ch211-241j8.2', 'ENSDARG00000101774', '+', '+50347')
RegenPk_1020	3:61712788-61712960	1.26038	0.0525022	('rai1', 'ENSDARG00000076679', '+', '+52271')	('fam20ca', 'ENSDARG00000074317', '+', '-52686'), ('nptx2a', 'ENSDARG00000037794', '-', '-356680'), ('zgc:113295', 'ENSDARG00000074768', '+', '-409439')	('sspn', 'ENSDARG00000041747', '-', '+94852'), ('bhlhe41', 'ENSDARG00000041691', '+', '+97482'), ('ctsd', 'ENSDARG00000057698', '+', '+105225')
RegenPk_1021	9:53023902-53024030	-1.33445	0.0525291	('xrcc5', 'ENSDARG00000099298', '-', '+34194')	('march4', 'ENSDARG00000056439', '+', '-70834'), ('smarcal1', 'ENSDARG00000102265', '-', '-72894'), ('nme8', 'ENSDARG00000098944', '+', '-151808')	('si:dkey-261h17.1', 'ENSDARG00000095268', '+', '+2321'), ('plxna2', 'ENSDARG00000060372', '-', '+394846'), ('si:ch211-226m16.3', 'ENSDARG00000026864', '+', '+797038')
RegenPk_1022	18:16039121-16039488	-0.691318	0.0526689	('itpr2', 'ENSDARG00000011909', '+', '-70609')	('itpr2', 'ENSDARG00000011909', '+', '-70609'), ('plekhg7', 'ENSDARG00000062855', '-', '-75112'), ('eea1', 'ENSDARG00000062868', '+', '-166534')	('sspn', 'ENSDARG00000041747', '-', '+94852'), ('bhlhe41', 'ENSDARG00000041691', '+', '+97482'), ('ctsd', 'ENSDARG00000057698', '+', '+105225')
RegenPk_1023	23:32571026-32571103	1.26231	0.0526689	('si:dkey-261h17.1', 'ENSDARG00000095268', '+', '+2321')	('si:ch211-66i15.5', 'ENSDARG00000097446', '+', '-91586'), ('PIFO', 'ENSDARG00000097071', '-', '-93566'), ('taf8', 'ENSDARG00000026806', '+', '-105183')	('si:dkey-261h17.1', 'ENSDARG00000095268', '+', '+2321'), ('plxna2', 'ENSDARG00000060372', '-', '+394846'), ('si:ch211-226m16.3', 'ENSDARG00000026864', '+', '+797038')
RegenPk_1024	7:27108275-27108684	-0.641684	0.0526689	('cyp2r1', 'ENSDARG00000056587', '+', '+75649')	('sox6', 'ENSDARG00000015536', '+', '-129486'), ('plekha7b', 'ENSDARG00000062220', '+', '-320510'), ('rps13', 'ENSDARG00000036298', '+', '-338357')	('cyp2r1', 'ENSDARG00000056587', '+', '+75649'), ('calca', 'ENSDARG00000056590', '-', '+317286'), ('PDE3B', 'ENSDARG00000062190', '-', '+419031')
RegenPk_1025	17:45331213-45331304	0.857399	0.0527625	('znf106a', 'ENSDARG00000016651', '-', '+63963')	('TMEM179 (1 of many)', 'ENSDARG00000090064', '+', '-75318'), ('capn3a', 'ENSDARG00000041864', '+', '-139540'), ('FP015855.1', 'ENSDARG00000105291', '-', '-158279')	('znf106a', 'ENSDARG00000016651', '-', '+63963'), ('tmem206', 'ENSDARG00000012271', '-', '+72624'), ('nenf', 'ENSDARG00000040192', '+', '+81336')
RegenPk_1026	13:24845642-24845884	1.19663	0.0531393	('kat6b', 'ENSDARG00000055429', '-', '-66022')	[('kat6b', 'ENSDARG00000055429', '-', '-66022'), ('si:dkey-24f15.2', 'ENSDARG00000094665', '+', '-122635'), ('dusp13a', 'ENSDARG00000061498', '+', '-133356')]	[('adka', 'ENSDARG00000039429', '-', '+223047'), ('ap3m1', 'ENSDARG00000029928', '+', '+223636'), ('vcla', 'ENSDARG00000044968', '-', '+308166')]
RegenPk_1027	17:50668020-50668382	-0.726831	0.0535994	('fermt2', 'ENSDARG00000020242', '+', '-45389')	('fermt2', 'ENSDARG00000020242', '+', '-45389'), ('ddhd1a', 'ENSDARG00000086808', '+', '-91093'), ('bmp4', 'ENSDARG00000019995', '+', '-183200')	('STXBP6 (1 of many)', 'ENSDARG00000088862', '+', '+51791'), ('GJD2 (1 of many)', 'ENSDARG00000067999', '+', '+218938'), ('aqr', 'ENSDARG00000016775', '-', '+364776')
RegenPk_1028	1:19615154-19615322	0.934584	0.0537236	('ndst3', 'ENSDARG00000041776', '-', '-34948')	('ndst3', 'ENSDARG00000041776', '-', '-34948'), ('prss12', 'ENSDARG00000061830', '+', '-238837'), ('mettl14', 'ENSDARG00000070278', '-', '-240020')	('si:ch211-142c4.1', 'ENSDARG00000093816', '+', '+285478'), ('ugt8', 'ENSDARG00000037455', '-', '+285603'), ('spock3', 'ENSDARG00000070266', '+', '+326760')
RegenPk_1029	3:25663947-25664406	-0.625042	0.0537236	('ntn1b', 'ENSDARG00000022531', '-', '+19166')	('usp43b', 'ENSDARG00000088072', '-', '-148575'), ('mchr1b', 'ENSDARG00000022525', '+', '-286486'), ('grb2b', 'ENSDARG00000038059', '-', '-302229')	('ntn1b', 'ENSDARG00000022531', '-', '+19166'), ('pik3r6b', 'ENSDARG00000091140', '+', '+25866'), ('mfsd6l', 'ENSDARG00000014761', '+', '+54836')
RegenPk_1030	10:10919040-10919506	-0.620289	0.0542265	('nrarpa', 'ENSDARG00000091419', '-', '-13180')	('nrarpa', 'ENSDARG00000091419', '-', '-13180'), ('ambp', 'ENSDARG00000004296', '+', '-75947'), ('ptgdsa', 'ENSDARG00000069439', '+', '-88700')	('exd3', 'ENSDARG00000063140', '-', '+92051'), ('cdc37l1', 'ENSDARG00000044265', '+', '+95284'), ('ak3', 'ENSDARG00000058226', '-', '+134489')
RegenPk_1031	11:23416467-23416807	0.724714	0.0545136	('pik3c2b', 'ENSDARG00000086927', '-', '+42486')	('plekha6', 'ENSDARG00000020328', '-', '-100098'), ('si:ch73-21d24.1', 'ENSDARG00000102574', '+', '-143617'), ('golt1a', 'ENSDARG00000088933', '-', '-337069')	('pik3c2b', 'ENSDARG00000086927', '-', '+42486'), ('nfasca', 'ENSDARG00000061099', '+', '+49916'), ('cntn2', 'ENSDARG00000000472', '+', '+278522')
RegenPk_1032	2:4398478-4398847	-0.742874	0.0548202	('gata6', 'ENSDARG00000103589', '+', '-32402')	('gata6', 'ENSDARG00000103589', '+', '-32402'), ('mib1', 'ENSDARG00000102184', '+', '-165199'), ('yme1l1b', 'ENSDARG00000104401', '-', '-168782')	('cables1', 'ENSDARG00000099395', '+', '+63003'), ('wacb', 'ENSDARG00000099015', '+', '+136163'), ('bambib', 'ENSDARG00000099677', '+', '+163334')
RegenPk_1033	18:26226513-26227034	-0.660292	0.0549526	('ANKRD34C', 'ENSDARG00000093286', '-', '-85030')	('ANKRD34C', 'ENSDARG00000093286', '-', '-85030'), ('idh2', 'ENSDARG00000003795', '-', '-95809'), ('znf710a', 'ENSDARG00000014680', '+', '-165177')	('RASGRF1', 'ENSDARG00000073824', '+', '+126578'), ('ctsh', 'ENSDARG00000041108', '+', '+210833'), ('blm', 'ENSDARG00000077089', '+', '+217926')
RegenPk_1034	2:40098778-40099086	-0.749052	0.0549526	('epha4a', 'ENSDARG00000054454', '-', '+76657')	('slc25a36a', 'ENSDARG00000038731', '-', '-305512'), ('spsb4a', 'ENSDARG00000016084', '-', '-337529'), ('zgc:136870', 'ENSDARG00000054837', '+', '-445620')	('epha4a', 'ENSDARG00000054454', '-', '+76657'), ('BX927125.1', 'ENSDARG00000100432', '+', '+117428'), ('si:ch211-122l24.6', 'ENSDARG00000102966', '-', '+126870')
RegenPk_1035	3:19178840-19179506	-0.640398	0.0549829	('kri1', 'ENSDARG00000075380', '+', '+7373')	('ldlra', 'ENSDARG00000029476', '+', '-29604'), ('smarca4a', 'ENSDARG00000077226', '+', '-83109'), ('il12rb2l', 'ENSDARG00000074850', '+', '-112462')	('kri1', 'ENSDARG00000075380', '+', '+7373'), ('spc24', 'ENSDARG00000093622', '+', '+26956'), ('s1pr5a', 'ENSDARG00000040526', '-', '+39522')
RegenPk_1036	16:39135097-39135285	-1.06619	0.055055	('gdf6a', 'ENSDARG00000053479', '-', '+46443')	('eny2', 'ENSDARG00000070046', '+', '-144465'), ('BX571839.1', 'ENSDARG00000078844', '-', '-163478'), ('trhra', 'ENSDARG00000076546', '+', '-264737')	('gdf6a', 'ENSDARG00000053479', '-', '+46443'), ('sybu', 'ENSDARG00000060112', '+', '+61586'), ('si:dkey-99n20.6', 'ENSDARG00000104589', '-', '+93756')
RegenPk_1037	3:52915936-52916109	1.01261	0.055055	('brd4', 'ENSDARG00000078904', '+', '-54513')	('brd4', 'ENSDARG00000078904', '+', '-54513'), ('EPHX3', 'ENSDARG00000078364', '-', '-56386'), ('lpar2a', 'ENSDARG00000042338', '-', '-78176')	('pet100', 'ENSDARG00000098017', '+', '+57999'), ('stxbp2', 'ENSDARG00000007603', '+', '+69877'), ('xab2', 'ENSDARG00000007092', '+', '+146355')
RegenPk_1038	3:28439924-28440377	0.674272	0.0552055	('sept12', 'ENSDARG00000019191', '+', '-68573')	('sept12', 'ENSDARG00000019191', '+', '-68573'), ('rbfox1', 'ENSDARG00000014746', '-', '-142794'), ('TMEM114', 'ENSDARG00000038089', '+', '-641347')	('fbxl16', 'ENSDARG00000060915', '-', '+94299'), ('gsg1l', 'ENSDARG00000037390', '-', '+179503'), ('si:ch211-76l23.4', 'ENSDARG00000096242', '-', '+257250')
RegenPk_1039	16:42079907-42079980	2.23644	0.0552206	('fli1b', 'ENSDARG00000040080', '+', '-11990')	('fli1b', 'ENSDARG00000040080', '+', '-11990'), ('etv2', 'ENSDARG00000053868', '-', '-16117'), ('caspa', 'ENSDARG00000008165', '-', '-25431')	('zp3d.2', 'ENSDARG00000070178', '-', '+26162'), ('zp3d.1', 'ENSDARG00000040081', '-', '+36642'), ('dyrk1b', 'ENSDARG00000070187', '-', '+122170')
RegenPk_1040	3:9339-9441	1.27444	0.0553404	('mhc1zfa', 'ENSDARG00000088022', '-', '+12626')	'At beginning of chromosome'	('mhc1zfa', 'ENSDARG00000088022', '-', '+12626'), ('KCNJ4', 'ENSDARG00000068110', '-', '+32977'), ('CR391944.2', 'ENSDARG00000103449', '-', '+112945')
RegenPk_1041	6:369696-370164	0.755486	0.0553497	('pde6h', 'ENSDARG00000102558', '-', '+2743')	('SSTR3 (1 of many)', 'ENSDARG00000103662', '-', '-13389'), ('si:zfos-169g10.3', 'ENSDARG00000099309', '+', '-17762'), ('cyth4b', 'ENSDARG00000103984', '+', '-22686')	('pde6h', 'ENSDARG00000102558', '-', '+2743'), ('fam83fb', 'ENSDARG00000104188', '-', '+33404'), ('grap2b', 'ENSDARG00000101169', '-', '+49639')
RegenPk_1042	7:54463655-54463985	-0.850005	0.0553497	('ccnd1', 'ENSDARG00000101637', '-', '-53877')	('ccnd1', 'ENSDARG00000101637', '-', '-53877'), ('oraov1', 'ENSDARG00000104287', '+', '-82363'), ('fgf19', 'ENSDARG00000098663', '+', '-91467')	('tpcn2', 'ENSDARG00000100420', '-', '+288532'), ('snai3', 'ENSDARG00000031243', '+', '+347691'), ('cdh31', 'ENSDARG00000035796', '+', '+383770')
RegenPk_1043	12:38615555-38615731	-1.06863	0.0553683	('abca5', 'ENSDARG00000074041', '+', '+17460')	('kif19', 'ENSDARG00000053026', '+', '-74340'), ('dnai2b', 'ENSDARG00000074081', '+', '-96296'), ('ttyh2', 'ENSDARG00000016934', '+', '-227004')	('abca5', 'ENSDARG00000074041', '+', '+17460'), ('si:ch211-39f2.3', 'ENSDARG00000097539', '+', '+88686'), ('si:dkey-239b22.1', 'ENSDARG00000031588', '+', '+139519')
RegenPk_1044	5:6434845-6435242	-0.738909	0.0554607	('CABZ01041962.1', 'ENSDARG00000076082', '+', '-41692')	('CABZ01041962.1', 'ENSDARG00000076082', '+', '-41692'), ('stpg2', 'ENSDARG00000061060', '+', '-43531'), ('mex3c', 'ENSDARG00000068971', '-', '-50041')	('CABZ01087502.1', 'ENSDARG00000104724', '-', '+202388'), ('CABZ01087492.1', 'ENSDARG00000102647', '-', '+262256'), ('crybb3', 'ENSDARG00000041301', '+', '+318650')
RegenPk_1045	2:16118224-16118368	-1.4763	0.0557554	('vav3b', 'ENSDARG00000073713', '+', '-10259')	('vav3b', 'ENSDARG00000073713', '+', '-10259'), ('amy2a', 'ENSDARG00000013856', '+', '-174131'), ('BX510342.1', 'ENSDARG00000099759', '+', '-200254')	('vav3b', 'ENSDARG00000075962', '-', '+372656'), ('selj', 'ENSDARG00000087277', '+', '+374020'), ('sh3glb1b', 'ENSDARG00000010956', '+', '+387113')
RegenPk_1046	13:42963608-42963997	0.787357	0.0558223	('si:ch211-106f21.1', 'ENSDARG00000102792', '-', '+23128')	('cdh23', 'ENSDARG00000007561', '+', '-37768'), ('cdh23', 'ENSDARG00000094454', '+', '-327636'), ('capn2a', 'ENSDARG00000091699', '-', '-333294')	('si:ch211-106f21.1', 'ENSDARG00000102792', '-', '+23128'), ('VSIR', 'ENSDARG00000068784', '-', '+63683'), ('eif3s6ip', 'ENSDARG00000101082', '-', '+153069')
RegenPk_1047	15:31201749-31201985	1.19946	0.0558223	('lgals9l3', 'ENSDARG00000041060', '-', '-14943')	('lgals9l3', 'ENSDARG00000041060', '-', '-14943'), ('lgals9l1', 'ENSDARG00000025903', '-', '-39425'), ('lgals9l5', 'ENSDARG00000087311', '-', '-55465')	('ksr1b', 'ENSDARG00000030933', '-', '+64693'), ('wsb1', 'ENSDARG00000021343', '-', '+94716'), ('cuedc1b', 'ENSDARG00000054748', '-', '+154787')
RegenPk_1048	18:12326255-12326519	-0.76511	0.0558744	('nup205', 'ENSDARG00000042530', '-', '-24225')	[('nup205', 'ENSDARG00000042530', '-', '-24225'), ('fgd4a', 'ENSDARG00000101471', '+', '-157813'), ('bicd1a', 'ENSDARG00000079496', '+', '-236995')]	[('fam107b', 'ENSDARG00000026865', '-', '+32373'), ('si:ch211-1e14.1', 'ENSDARG00000063361', '-', '+158469'), ('tbxas1', 'ENSDARG00000002249', '+', '+285467')]
RegenPk_1049	23:39574432-39574621	1.18128	0.0559228	('mical1', 'ENSDARG00000011809', '+', '-5231')	('mical1', 'ENSDARG00000011809', '+', '-5231'), ('src', 'ENSDARG00000008107', '+', '-120507'), ('kcng1', 'ENSDARG00000099038', '+', '-136221')	('camk1gb', 'ENSDARG00000008788', '+', '+86674'), ('g0s2', 'ENSDARG00000078859', '+', '+138671'), ('otud3', 'ENSDARG00000022648', '+', '+144251')
RegenPk_1050	2:7754140-7754501	0.929936	0.0559228	('ripk2', 'ENSDARG00000104290', '-', '+18665')	('wu:fc46h12', 'ENSDARG00000104814', '-', '-60665'), ('asip2b', 'ENSDARG00000099781', '-', '-193927'), ('si:dkeyp-106c3.1', 'ENSDARG00000090623', '+', '-330411')	('ripk2', 'ENSDARG00000104290', '-', '+18665'), ('CCDC39', 'ENSDARG00000100981', '-', '+144290'), ('dcun1d1', 'ENSDARG00000099642', '-', '+159197')
RegenPk_1051	12:9825584-9825669	2.33362	0.0560356	('fam117ab', 'ENSDARG00000079252', '+', '-13993')	('fam117ab', 'ENSDARG00000079252', '+', '-13993'), ('rundc3ab', 'ENSDARG00000002546', '+', '-46029'), ('prdm9', 'ENSDARG00000005382', '-', '-67232')	('ndufa4', 'ENSDARG00000056108', '+', '+17024'), ('ngfrb', 'ENSDARG00000089223', '-', '+175401'), ('slc4a1b', 'ENSDARG00000024560', '+', '+190380')
RegenPk_1052	5:63807369-63807641	-0.913072	0.057275	('rxrab', 'ENSDARG00000035127', '-', '+22759')	('brd3b', 'ENSDARG00000100129', '-', '-34026'), ('si:ch1073-363c19.3', 'ENSDARG00000105544', '+', '-80773'), ('edf1', 'ENSDARG00000009950', '+', '-91215')	('rxrab', 'ENSDARG00000035127', '-', '+22759'), ('olfm1a', 'ENSDARG00000018270', '+', '+243367'), ('lix1', 'ENSDARG00000052154', '-', '+342538')
RegenPk_1053	18:18657978-18658182	1.33158	0.0572948	('aars', 'ENSDARG00000069142', '-', '+20305')	('st3gal2', 'ENSDARG00000102369', '+', '-35698'), ('sf3b3', 'ENSDARG00000103553', '-', '-62307'), ('il34', 'ENSDARG00000091003', '-', '-103788')	('aars', 'ENSDARG00000069142', '-', '+20305'), ('tgm2l', 'ENSDARG00000093381', '-', '+202851'), ('pllp', 'ENSDARG00000062756', '+', '+214213')
RegenPk_1054	21:7525608-7525978	0.902807	0.0572948	('ppp1r26', 'ENSDARG00000102891', '+', '+14642')	[('si:dkey-163m14.2', 'ENSDARG00000059507', '-', '-45379'), ('si:dkey-163m14.4', 'ENSDARG00000087469', '-', '-76037'), ('si:dkey-163m14.6', 'ENSDARG00000090041', '-', '-104747')]	[('ppp1r26', 'ENSDARG00000102891', '+', '+14642'), ('mrps2', 'ENSDARG00000103198', '+', '+34658'), ('zgc:113019', 'ENSDARG00000099743', '+', '+44754')]
RegenPk_1055	5:49108289-49108407	-1.19447	0.0572948	('nr2f1a', 'ENSDARG00000052695', '+', '-15146')	('nr2f1a', 'ENSDARG00000052695', '+', '-15146'), ('si:dkey-172m14.2', 'ENSDARG00000067664', '-', '-747947'), ('arrdc3a', 'ENSDARG00000052690', '-', '-763904')	('fam172a', 'ENSDARG00000052697', '-', '+323489'), ('si:ch73-280o22.2', 'ENSDARG00000077072', '-', '+616264'), ('slf1', 'ENSDARG00000102118', '+', '+616335')
RegenPk_1056	21:28638480-28639204	-0.609617	0.0573358	('puraa', 'ENSDARG00000067591', '+', '+48562')	('epdl2', 'ENSDARG00000055539', '-', '-151883'), ('otub1a', 'ENSDARG00000055536', '+', '-173197'), ('cox8a', 'ENSDARG00000095273', '+', '-179343')	('puraa', 'ENSDARG00000067591', '+', '+48562'), ('nrg2a', 'ENSDARG00000077818', '-', '+61784'), ('zgc:100829', 'ENSDARG00000015557', '+', '+71532')
RegenPk_1057	7:19070482-19070741	0.8348	0.0573358	('dock11', 'ENSDARG00000062485', '-', '+9543')	('il13ra1', 'ENSDARG00000080020', '-', '-154503'), ('kirrel1a', 'ENSDARG00000001634', '-', '-175952'), ('ndufs2', 'ENSDARG00000007526', '-', '-254339')	('dock11', 'ENSDARG00000062485', '-', '+9543'), ('ntn4', 'ENSDARG00000102066', '-', '+46441'), ('snrpf', 'ENSDARG00000105037', '+', '+52104')
RegenPk_1058	18:12632690-12633247	-0.733517	0.0581581	('tbxas1', 'ENSDARG00000002249', '+', '-21114')	('tbxas1', 'ENSDARG00000002249', '+', '-21114'), ('si:ch211-1e14.1', 'ENSDARG00000063361', '-', '-148112'), ('fam107b', 'ENSDARG00000026865', '-', '-274208')	('hipk2', 'ENSDARG00000042518', '-', '+52310'), ('parp12a', 'ENSDARG00000042496', '-', '+256330'), ('srgap1a', 'ENSDARG00000007461', '-', '+455998')
RegenPk_1059	6:15061413-15061817	0.90478	0.0583557	('nck2b', 'ENSDARG00000043361', '+', '-43432')	('nck2b', 'ENSDARG00000043361', '+', '-43432'), ('dph3', 'ENSDARG00000043360', '+', '-61048'), ('fhl2b', 'ENSDARG00000003991', '-', '-87078')	('si:ch73-23l24.1', 'ENSDARG00000096905', '+', '+62117'), ('ecrg4b', 'ENSDARG00000088717', '+', '+80130'), ('tmtops2a', 'ENSDARG00000061515', '+', '+184598')
RegenPk_1060	10:8291589-8291728	-1.39026	0.0584901	('plpp1a', 'ENSDARG00000053381', '-', '+45030')	('skiv2l2', 'ENSDARG00000013457', '+', '-52560'), ('dhx29', 'ENSDARG00000040326', '-', '-53115'), ('ndufa9b', 'ENSDARG00000094312', '-', '-121183')	('plpp1a', 'ENSDARG00000053381', '-', '+45030'), ('CSGALNACT1 (1 of many)', 'ENSDARG00000040535', '-', '+139341'), ('hvcn1', 'ENSDARG00000040338', '+', '+151571')
RegenPk_1061	6:35210855-35211159	1.13615	0.0585199	('nos1apa', 'ENSDARG00000078725', '-', '+115469')	('uhmk1', 'ENSDARG00000059575', '+', '-141550'), ('uap1', 'ENSDARG00000052170', '-', '-142202'), ('ddr2a', 'ENSDARG00000100693', '-', '-161541')	('nos1apa', 'ENSDARG00000078725', '-', '+115469'), ('nos1apa', 'ENSDARG00000105071', '-', '+115834'), ('rgs4', 'ENSDARG00000070047', '+', '+167835')
RegenPk_1062	14:36791165-36791260	0.743635	0.0591145	('LECT2 (1 of many)', 'ENSDARG00000086483', '+', '-234885')	('LECT2 (1 of many)', 'ENSDARG00000086483', '+', '-234885'), ('LECT2 (1 of many)', 'ENSDARG00000090889', '+', '-241633'), ('lect2l', 'ENSDARG00000033227', '+', '-246002')	('pcdh1b', 'ENSDARG00000036175', '+', '+414113'), ('rnasel3', 'ENSDARG00000036171', '+', '+1522774'), ('fbxo38', 'ENSDARG00000006924', '+', '+1525321')
RegenPk_1063	3:24264363-24264451	2.16209	0.0591145	('pvalb6', 'ENSDARG00000009311', '+', '-33859')	('pvalb6', 'ENSDARG00000009311', '+', '-33859'), ('csf2rb', 'ENSDARG00000076586', '-', '-56956'), ('pdgfbb', 'ENSDARG00000038139', '+', '-119204')	('cbx6b', 'ENSDARG00000097543', '+', '+63249'), ('baiap2l2a', 'ENSDARG00000016483', '-', '+63326'), ('nptxra', 'ENSDARG00000040430', '+', '+88044')
RegenPk_1064	18:36781238-36781329	-1.14352	0.0593709	('fosb', 'ENSDARG00000055751', '+', '+7479')	('capn12', 'ENSDARG00000010758', '+', '-97686'), ('znf296', 'ENSDARG00000077897', '+', '-130368'), ('clasrp', 'ENSDARG00000061742', '+', '-160735')	('fosb', 'ENSDARG00000055751', '+', '+7479'), ('si:ch211-160d20.3', 'ENSDARG00000020611', '+', '+20639'), ('ttc9b', 'ENSDARG00000068421', '+', '+44254')
RegenPk_1065	21:43780850-43781336	0.79584	0.0596281	('pdlim4', 'ENSDARG00000068973', '-', '+25242')	('dkc1', 'ENSDARG00000016484', '+', '-74259'), ('tmlhe', 'ENSDARG00000077547', '+', '-106326'), ('si:dkey-229d11.3', 'ENSDARG00000093255', '-', '-109849')	('pdlim4', 'ENSDARG00000068973', '-', '+25242'), ('csf1rb', 'ENSDARG00000053624', '+', '+65385'), ('sra1', 'ENSDARG00000053619', '+', '+106005')
RegenPk_1066	6:23836699-23836866	0.973886	0.0596557	('sec16b', 'ENSDARG00000099554', '-', '-5149')	('sec16b', 'ENSDARG00000099554', '-', '-5149'), ('gadd45ab', 'ENSDARG00000104571', '+', '-5355'), ('znf648', 'ENSDARG00000104823', '+', '-49277')	('GNG12 (1 of many)', 'ENSDARG00000098123', '-', '+117025'), ('dr1', 'ENSDARG00000105098', '-', '+130085'), ('zgc:109982', 'ENSDARG00000099217', '-', '+150688')
RegenPk_1067	2:46912814-46913231	-0.686953	0.0600688	('si:ch211-226f6.1', 'ENSDARG00000094038', '-', '+275048')	('ephb1', 'ENSDARG00000076757', '+', '-485012'), ('gpc1b', 'ENSDARG00000090585', '+', '-733342'), ('CR762395.1', 'ENSDARG00000091590', '+', '-847081')	('si:ch211-226f6.1', 'ENSDARG00000094038', '-', '+275048'), ('si:ch211-284d12.3', 'ENSDARG00000078489', '+', '+484465'), ('CU633981.1', 'ENSDARG00000090361', '+', '+517145')
RegenPk_1068	4:18423815-18424321	-0.689664	0.0600781	('cradd', 'ENSDARG00000028192', '-', '+3522')	('plxnc1', 'ENSDARG00000015278', '-', '-95440'), ('uhrf1bp1l', 'ENSDARG00000004055', '-', '-131934'), ('anks1b', 'ENSDARG00000003512', '-', '-211280')	('cradd', 'ENSDARG00000028192', '-', '+3522'), ('socs2', 'ENSDARG00000045557', '-', '+23855'), ('ncaph2', 'ENSDARG00000033757', '+', '+28944')
RegenPk_1069	9:33637238-33637602	0.781703	0.0600781	('BX545856.3', 'ENSDARG00000104766', '+', '-18968')	('BX545856.3', 'ENSDARG00000104766', '+', '-18968'), ('si:dkey-216e24.9', 'ENSDARG00000093418', '+', '-24996'), ('gpr34b', 'ENSDARG00000002959', '+', '-30197')	('caska', 'ENSDARG00000059809', '-', '+162366'), ('mao', 'ENSDARG00000023712', '-', '+279367'), ('ndp', 'ENSDARG00000076569', '-', '+302951')
RegenPk_1070	4:7477284-7477449	1.29783	0.0601936	('tnnt2e', 'ENSDARG00000045822', '+', '+22321')	('tnni4a', 'ENSDARG00000099870', '+', '-94826'), ('CR354372.1', 'ENSDARG00000101296', '-', '-254456'), ('lrrn3b', 'ENSDARG00000102702', '-', '-272866')	('tnnt2e', 'ENSDARG00000045822', '+', '+22321'), ('elk3', 'ENSDARG00000018688', '+', '+166818'), ('lta4h', 'ENSDARG00000006029', '-', '+187170')
RegenPk_1071	14:27654170-27654565	0.812421	0.0602337	('tsc22d3', 'ENSDARG00000075666', '-', '+49514')	('pcdh11', 'ENSDARG00000098652', '-', '-654943'), ('pcdh11', 'ENSDARG00000105441', '-', '-830618'), ('klhl4', 'ENSDARG00000016531', '+', '-1155568')	('tsc22d3', 'ENSDARG00000075666', '-', '+49514'), ('TSC22D3', 'ENSDARG00000105498', '-', '+100002'), ('zgc:64189', 'ENSDARG00000033501', '-', '+100079')
RegenPk_1072	15:17311252-17311386	-1.16596	0.0603548	('si:ch73-223p23.2', 'ENSDARG00000097065', '+', '+3850')	('itgae.1', 'ENSDARG00000098012', '-', '-33618'), ('itgae.2', 'ENSDARG00000057787', '-', '-33661'), ('cul5a', 'ENSDARG00000069742', '-', '-77406')	('si:ch73-223p23.2', 'ENSDARG00000097065', '+', '+3850'), ('dhx40', 'ENSDARG00000041586', '+', '+10866'), ('cltcb', 'ENSDARG00000090716', '+', '+38161')
RegenPk_1073	2:39417911-39418512	-0.609884	0.0608951	('cbln7', 'ENSDARG00000095040', '-', '+174793')	('clstn2', 'ENSDARG00000060637', '+', '-275569'), ('NMNAT3', 'ENSDARG00000077034', '-', '-293564'), ('rbp1', 'ENSDARG00000018077', '-', '-347246')	('cbln7', 'ENSDARG00000095040', '-', '+174793'), ('zgc:136870', 'ENSDARG00000054837', '+', '+235101'), ('spsb4a', 'ENSDARG00000016084', '-', '+343192')
RegenPk_1074	18:25951412-25951790	-0.749443	0.0616403	('sema4ba', 'ENSDARG00000074414', '-', '-32510')	('sema4ba', 'ENSDARG00000074414', '-', '-32510'), ('zgc:162879', 'ENSDARG00000074163', '-', '-166580'), ('si:ch211-39k3.2', 'ENSDARG00000075881', '+', '-185541')	('znf710a', 'ENSDARG00000014680', '+', '+109995'), ('idh2', 'ENSDARG00000003795', '-', '+179363'), ('ANKRD34C', 'ENSDARG00000093286', '-', '+190142')
RegenPk_1075	18:46150234-46150402	1.11102	0.0617021	('blvrb', 'ENSDARG00000096829', '+', '+3169')	('SPTBN4', 'ENSDARG00000092624', '-', '-12409'), ('pcyt1ab', 'ENSDARG00000004492', '-', '-128198'), ('mmp23bb', 'ENSDARG00000009825', '+', '-157308')	('blvrb', 'ENSDARG00000096829', '+', '+3169'), ('zgc:113340', 'ENSDARG00000097473', '+', '+13868'), ('kcnk6', 'ENSDARG00000007383', '-', '+35126')
RegenPk_1076	7:34010316-34010493	-1.16822	0.0617101	('fibinb', 'ENSDARG00000087196', '+', '+8113')	('si:ch211-98n17.5', 'ENSDARG00000105641', '-', '-16073'), ('dis3l', 'ENSDARG00000053200', '-', '-25180'), ('tipin', 'ENSDARG00000036136', '+', '-46202')	('fibinb', 'ENSDARG00000087196', '+', '+8113'), ('bbox1', 'ENSDARG00000036135', '+', '+15235'), ('madd', 'ENSDARG00000003495', '-', '+131838')
RegenPk_1077	7:61707061-61707464	-0.721027	0.0617101	('plaa', 'ENSDARG00000042728', '-', '-13586')	('plaa', 'ENSDARG00000042728', '-', '-13586'), ('TDRD7 (1 of many)', 'ENSDARG00000077523', '+', '-110512'), ('SH3TC1', 'ENSDARG00000077330', '-', '-115729')	('rbpjb', 'ENSDARG00000052091', '+', '+63032'), ('CCKAR', 'ENSDARG00000052089', '-', '+227873'), ('tbc1d19', 'ENSDARG00000013842', '+', '+231090')
RegenPk_1078	11:96193-96301	1.67749	0.0619628	('elmo2', 'ENSDARG00000063527', '-', '+2897')	('sp1', 'ENSDARG00000088347', '-', '-67500'), ('prr13', 'ENSDARG00000086216', '-', '-77798'), ('myg1', 'ENSDARG00000069977', '-', '-83900')	('elmo2', 'ENSDARG00000063527', '-', '+2897'), ('col2a1b', 'ENSDARG00000011407', '-', '+14176'), ('dusp7', 'ENSDARG00000101413', '+', '+36437')
RegenPk_1079	17:20995145-20995319	-0.868576	0.0620431	('bicc1a', 'ENSDARG00000061682', '-', '+34192')	('phyhipla', 'ENSDARG00000003998', '-', '-35991'), ('tmem26a', 'ENSDARG00000077979', '-', '-56915'), ('cdk1', 'ENSDARG00000087554', '+', '-91377')	('bicc1a', 'ENSDARG00000061682', '-', '+34192'), ('ube2d1a', 'ENSDARG00000029107', '-', '+42606'), ('vsx1', 'ENSDARG00000056292', '-', '+51037')
RegenPk_1080	14:8360650-8360873	1.06702	0.0622661	('si:dkeyp-115e12.6', 'ENSDARG00000090986', '+', '-28567')	('si:dkeyp-115e12.6', 'ENSDARG00000090986', '+', '-28567'), ('zgc:162144', 'ENSDARG00000037603', '-', '-41030'), ('stx5a', 'ENSDARG00000025033', '+', '-72508')	('kcnk4a', 'ENSDARG00000103286', '+', '+43693'), ('pimr56', 'ENSDARG00000071880', '-', '+57415'), ('pimr57', 'ENSDARG00000058386', '+', '+58341')
RegenPk_1081	20:35317318-35317657	-0.746838	0.0622661	('fbxo16', 'ENSDARG00000033949', '+', '-12346')	('fbxo16', 'ENSDARG00000033949', '+', '-12346'), ('cdc42bpab', 'ENSDARG00000016464', '+', '-135142'), ('lft1', 'ENSDARG00000019920', '-', '-143979')	('fzd3a', 'ENSDARG00000021664', '-', '+25794'), ('fam49a', 'ENSDARG00000006672', '+', '+35037'), ('vsnl1a', 'ENSDARG00000023228', '+', '+162072')
RegenPk_1082	23:14287906-14288268	0.785294	0.062368	('adcy6a', 'ENSDARG00000061445', '-', '+14921')	('si:dkey-90a13.10', 'ENSDARG00000096897', '+', '-115818'), ('g6pd', 'ENSDARG00000071065', '-', '-166266'), ('naa10', 'ENSDARG00000071060', '-', '-203731')	('adcy6a', 'ENSDARG00000061445', '-', '+14921'), ('cacnb3a', 'ENSDARG00000001881', '+', '+53344'), ('ddx23', 'ENSDARG00000021945', '-', '+172342')
RegenPk_1083	7:19323664-19323828	1.31995	0.062368	('slc7a7', 'ENSDARG00000055226', '+', '-13669')	('slc7a7', 'ENSDARG00000055226', '+', '-13669'), ('si:ch211-212k18.5', 'ENSDARG00000103316', '+', '-23333'), ('CCNB1IP1', 'ENSDARG00000104639', '-', '-31139')	('oxa1l', 'ENSDARG00000069313', '-', '+24467'), ('zgc:171731', 'ENSDARG00000014657', '+', '+24548'), ('si:ch211-212k18.13', 'ENSDARG00000105614', '-', '+37674')
RegenPk_1084	18:7327619-7327990	-0.746308	0.0623701	('cers3b', 'ENSDARG00000036337', '+', '+22316')	('ANO2 (1 of many)', 'ENSDARG00000003210', '+', '-39785'), ('vwf', 'ENSDARG00000077231', '+', '-136622'), ('cd9a', 'ENSDARG00000005842', '-', '-142846')	('cers3b', 'ENSDARG00000036337', '+', '+22316'), ('caps2', 'ENSDARG00000058486', '-', '+56848'), ('glipr1b', 'ENSDARG00000030078', '+', '+58678')
RegenPk_1085	11:21456543-21457004	-0.647554	0.0625744	('FAM72B', 'ENSDARG00000070621', '+', '-31006')	('FAM72B', 'ENSDARG00000070621', '+', '-31006'), ('srgap2', 'ENSDARG00000032161', '-', '-32165'), ('ikbke', 'ENSDARG00000070606', '-', '-213245')	('foxp4', 'ENSDARG00000076120', '+', '+293002'), ('MDFI', 'ENSDARG00000089564', '+', '+492546'), ('tfeb', 'ENSDARG00000010794', '-', '+743965')
RegenPk_1086	15:45114541-45114770	1.45984	0.0625744	('CABZ01068244.1', 'ENSDARG00000103603', '-', '+196077')	('pdgfd', 'ENSDARG00000077677', '+', '-204888'), ('gria4a', 'ENSDARG00000037496', '-', '-324059'), ('alp3', 'ENSDARG00000098063', '-', '-496655')	('CABZ01068244.1', 'ENSDARG00000103603', '-', '+196077'), ('fgf12b', 'ENSDARG00000062542', '-', '+377505'), ('MB21D2 (1 of many)', 'ENSDARG00000077316', '-', '+407626')
RegenPk_1087	23:4440496-4440653	-1.21572	0.0625843	('ptpdc1b', 'ENSDARG00000058873', '+', '-6139')	('ptpdc1b', 'ENSDARG00000058873', '+', '-6139'), ('zgc:112175', 'ENSDARG00000037810', '+', '-17012'), ('mybl2a', 'ENSDARG00000095241', '+', '-31210')	('si:ch73-142c19.1', 'ENSDARG00000058871', '-', '+30193'), ('wnt7ab', 'ENSDARG00000002483', '+', '+34726'), ('nup210', 'ENSDARG00000063333', '+', '+103619')
RegenPk_1088	3:15948991-15949307	0.984157	0.0625843	('lasp1', 'ENSDARG00000057867', '-', '+11402')	('LINC00672', 'ENSDARG00000097322', '-', '-30713'), ('atp6v0ca', 'ENSDARG00000057853', '-', '-43486'), ('spsb3a', 'ENSDARG00000077737', '-', '-59330')	('lasp1', 'ENSDARG00000057867', '-', '+11402'), ('arl5c', 'ENSDARG00000035719', '-', '+43108'), ('cacnb1', 'ENSDARG00000002167', '-', '+128734')
RegenPk_1089	7:35051633-35051843	-0.811006	0.0629488	('slc12a4', 'ENSDARG00000014378', '-', '-8868')	('slc12a4', 'ENSDARG00000014378', '-', '-8868'), ('dpep2', 'ENSDARG00000079216', '+', '-55161'), ('amfrb', 'ENSDARG00000105578', '+', '-77520')	('slc6a2', 'ENSDARG00000016141', '-', '+56971'), ('lpcat2', 'ENSDARG00000053010', '-', '+85679'), ('mmp2', 'ENSDARG00000017676', '-', '+109686')
RegenPk_1090	17:31739767-31740118	0.886193	0.06302	('arhgap5', 'ENSDARG00000061294', '+', '-17487')	('arhgap5', 'ENSDARG00000061294', '+', '-17487'), ('dtd2', 'ENSDARG00000036775', '-', '-37834'), ('nubpl', 'ENSDARG00000054821', '+', '-37871')	('mettl10', 'ENSDARG00000102144', '+', '+63628'), ('fam196ab', 'ENSDARG00000104465', '+', '+109876'), ('FAM196A (1 of many)', 'ENSDARG00000107576', '+', '+222437')
RegenPk_1091	6:24006168-24006420	1.03004	0.0632443	('scinla', 'ENSDARG00000102415', '-', '-2437')	('scinla', 'ENSDARG00000102415', '-', '-2437'), ('zgc:109982', 'ENSDARG00000099217', '-', '-18824'), ('dr1', 'ENSDARG00000105098', '-', '-39427')	('si:ch73-389b16.1', 'ENSDARG00000101586', '-', '+37820'), ('si:ch73-389b16.2', 'ENSDARG00000103802', '-', '+98118'), ('BX927081.1', 'ENSDARG00000105300', '-', '+194031')
RegenPk_1092	11:16067307-16067976	0.743262	0.0635069	('rab7', 'ENSDARG00000020497', '-', '+12867')	('hmces', 'ENSDARG00000077471', '+', '-36159'), ('arpc4l', 'ENSDARG00000058225', '-', '-49876'), ('tada3l', 'ENSDARG00000058220', '+', '-49960')	('rab7', 'ENSDARG00000020497', '-', '+12867'), ('slc25a26', 'ENSDARG00000058208', '+', '+14633'), ('lrig1', 'ENSDARG00000075625', '-', '+193680')
RegenPk_1093	22:29332213-29332347	1.41343	0.0636324	('pvalb7', 'ENSDARG00000034705', '-', '-39128')	('pvalb7', 'ENSDARG00000034705', '-', '-39128'), ('ncf4', 'ENSDARG00000040812', '+', '-76590'), ('baiap2l2b', 'ENSDARG00000060933', '+', '-145629')	('pdgfba', 'ENSDARG00000086778', '-', '+54793'), ('adra2a', 'ENSDARG00000040841', '-', '+305133'), ('shoc2', 'ENSDARG00000040853', '-', '+358706')
RegenPk_1094	2:33919100-33919532	-0.630263	0.0636324	('kif2c', 'ENSDARG00000076228', '+', '+24377')	('kiss1ra', 'ENSDARG00000002728', '+', '-106327'), ('si:dkey-31m5.7', 'ENSDARG00000017577', '+', '-151451'), ('BX649508.2', 'ENSDARG00000095310', '+', '-155025')	('kif2c', 'ENSDARG00000076228', '+', '+24377'), ('ptch2', 'ENSDARG00000055026', '-', '+91047'), ('eif2b3', 'ENSDARG00000018106', '-', '+169518')
RegenPk_1095	9:46253064-46253383	0.859794	0.0636324	('twist2', 'ENSDARG00000078266', '+', '-214442')	('twist2', 'ENSDARG00000078266', '+', '-214442'), ('si:dkey-34f9.3', 'ENSDARG00000077813', '+', '-263815'), ('asb1', 'ENSDARG00000026635', '+', '-375336')	('hdac4', 'ENSDARG00000098349', '-', '+222924'), ('lct', 'ENSDARG00000060671', '-', '+328935'), ('LCT (1 of many)', 'ENSDARG00000092404', '-', '+342101')
RegenPk_1096	20:25042777-25043154	-0.746339	0.0639196	('epha7', 'ENSDARG00000004635', '-', '+21037')	('si:dkey-273g18.1', 'ENSDARG00000097405', '+', '-494048'), ('map3k7', 'ENSDARG00000020469', '-', '-758370'), ('bach2b', 'ENSDARG00000004074', '-', '-819184')	('epha7', 'ENSDARG00000004635', '-', '+21037'), ('moxd1', 'ENSDARG00000031136', '+', '+283057'), ('ctgfa', 'ENSDARG00000042934', '+', '+398759')
RegenPk_1097	13:49446739-49447116	0.751651	0.0641778	('ggps1', 'ENSDARG00000023627', '+', '-10317')	('ggps1', 'ENSDARG00000023627', '+', '-10317'), ('tomm20a', 'ENSDARG00000090656', '-', '-70990'), ('tomm20a', 'ENSDARG00000103163', '-', '-152147')	('b3galnt2', 'ENSDARG00000046133', '-', '+70256'), ('lyst', 'ENSDARG00000008575', '-', '+302541'), ('nid1a', 'ENSDARG00000068710', '-', '+379638')
RegenPk_1098	20:23707578-23707814	0.71152	0.0641843	('cbr4', 'ENSDARG00000009074', '-', '+50508')	('palld', 'ENSDARG00000040009', '+', '-108559'), ('anapc4', 'ENSDARG00000032237', '-', '-112051'), ('slain2', 'ENSDARG00000032114', '-', '-134477')	('cbr4', 'ENSDARG00000009074', '-', '+50508'), ('si:ch211-191d2.2', 'ENSDARG00000090836', '+', '+51036'), ('nek1', 'ENSDARG00000022350', '+', '+61465')
RegenPk_1099	13:24207823-24208191	-0.655157	0.0643427	('si:ch211-202m22.1', 'ENSDARG00000094491', '-', '-5962')	('si:ch211-202m22.1', 'ENSDARG00000094491', '-', '-5962'), ('rab4a', 'ENSDARG00000019144', '-', '-26829'), ('ccsapb', 'ENSDARG00000040085', '+', '-51364')	('rhoua', 'ENSDARG00000019709', '-', '+40814'), ('pdcd2', 'ENSDARG00000007892', '+', '+41675'), ('tbp', 'ENSDARG00000014994', '-', '+57546')
RegenPk_1100	7:55890393-55890700	0.822971	0.0643427	('ankrd11', 'ENSDARG00000051886', '+', '-7064')	('ankrd11', 'ENSDARG00000051886', '+', '-7064'), ('spg7', 'ENSDARG00000068187', '-', '-11277'), ('cdh15', 'ENSDARG00000068191', '+', '-93435')	('slc22a31', 'ENSDARG00000078882', '+', '+234904'), ('ist1', 'ENSDARG00000051888', '+', '+280611'), ('dhodh', 'ENSDARG00000051889', '+', '+325445')
RegenPk_1101	17:21477099-21477341	0.94064	0.0643706	('chst15', 'ENSDARG00000074527', '+', '+17721')	('pla2g4f.2', 'ENSDARG00000070953', '+', '-19164'), ('pla2g4f.1', 'ENSDARG00000056535', '+', '-44798'), ('vax1', 'ENSDARG00000021916', '-', '-54732')	('chst15', 'ENSDARG00000074527', '+', '+17721'), ('gpr26', 'ENSDARG00000074389', '-', '+120562'), ('hmx2', 'ENSDARG00000070954', '-', '+287096')
RegenPk_1102	19:28769547-28769933	0.826031	0.0643706	('si:dkey-261i16.5', 'ENSDARG00000056572', '-', '+13450')	('lpcat1', 'ENSDARG00000011506', '+', '-62893'), ('mrpl36', 'ENSDARG00000070607', '+', '-69843'), ('ndufs6', 'ENSDARG00000056583', '-', '-70086')	('si:dkey-261i16.5', 'ENSDARG00000056572', '-', '+13450'), ('sox4a', 'ENSDARG00000096389', '-', '+434503'), ('sox4a', 'ENSDARG00000004588', '-', '+435446')
RegenPk_1103	3:32279981-32280178	0.861953	0.0644419	('rras', 'ENSDARG00000006553', '+', '-1047')	('rras', 'ENSDARG00000006553', '+', '-1047'), ('si:ch211-195b15.8', 'ENSDARG00000094836', '+', '-8035'), ('ap2a1', 'ENSDARG00000054320', '+', '-45982')	('prrg2', 'ENSDARG00000087193', '+', '+5155'), ('prr12b', 'ENSDARG00000075849', '+', '+13409'), ('si:ch211-195b15.7', 'ENSDARG00000017579', '-', '+60362')
RegenPk_1104	18:48740010-48740142	1.60184	0.0645485	('st3gal4', 'ENSDARG00000041006', '-', '+10602')	('kcnj5', 'ENSDARG00000061014', '+', '-161917'), ('kcnj1a.1', 'ENSDARG00000091232', '-', '-176353'), ('kcnj1a.2', 'ENSDARG00000090866', '-', '-204552')	('st3gal4', 'ENSDARG00000041006', '-', '+10602'), ('tirap', 'ENSDARG00000074371', '-', '+20193'), ('gemin7', 'ENSDARG00000041011', '+', '+24053')
RegenPk_1105	11:44016049-44016553	0.636959	0.0647396	('LDB1 (1 of many)', 'ENSDARG00000103158', '+', '-1967')	('LDB1 (1 of many)', 'ENSDARG00000103158', '+', '-1967'), ('filip1l', 'ENSDARG00000037910', '+', '-39754'), ('il1rapl1b', 'ENSDARG00000104853', '-', '-50952')	('CABZ01112732.1', 'ENSDARG00000068453', '-', '+61357'), ('srsf7b', 'ENSDARG00000101057', '+', '+91026'), ('mfn1b', 'ENSDARG00000101793', '+', '+122859')
RegenPk_1106	13:5388039-5388967	-0.581716	0.0651698	('meis1b', 'ENSDARG00000012078', '-', '+52473')	('si:dkey-78p8.1', 'ENSDARG00000078166', '-', '-259786'), ('slc29a3', 'ENSDARG00000077828', '-', '-437578'), ('abcg2c', 'ENSDARG00000058574', '-', '-451550')	('meis1b', 'ENSDARG00000012078', '-', '+52473'), ('si:dkey-196j8.2', 'ENSDARG00000093874', '+', '+53863'), ('spred2b', 'ENSDARG00000008372', '-', '+420054')
RegenPk_1107	19:19034261-19034765	-0.645019	0.0651698	('fkbp10a', 'ENSDARG00000099183', '+', '-3584')	('fkbp10a', 'ENSDARG00000099183', '+', '-3584'), ('p3h4', 'ENSDARG00000104089', '-', '-4809'), ('zgc:112966', 'ENSDARG00000101612', '-', '-78603')	('rps18', 'ENSDARG00000100392', '-', '+129659'), ('vps52', 'ENSDARG00000099258', '+', '+129734'), ('st3gal1l3', 'ENSDARG00000099289', '-', '+169764')
RegenPk_1108	3:40393202-40393340	0.92841	0.0651698	('actb2', 'ENSDARG00000037870', '-', '-5325')	('actb2', 'ENSDARG00000037870', '-', '-5325'), ('tnrc18', 'ENSDARG00000077052', '+', '-127777'), ('slc29a4', 'ENSDARG00000059690', '+', '-219719')	('fscn1a', 'ENSDARG00000059680', '+', '+41318'), ('rnf216', 'ENSDARG00000087893', '-', '+129784'), ('si:dkey-33c3.1', 'ENSDARG00000096870', '-', '+145872')
RegenPk_1109	5:40604463-40604783	-0.697381	0.0651698	('sub1b', 'ENSDARG00000007720', '+', '-61213')	('sub1b', 'ENSDARG00000007720', '+', '-61213'), ('zfr', 'ENSDARG00000027109', '-', '-62008'), ('mtmr12', 'ENSDARG00000059817', '-', '-80309')	('npr3', 'ENSDARG00000035253', '-', '+102795'), ('arid3c', 'ENSDARG00000067729', '+', '+117284'), ('pias2', 'ENSDARG00000092979', '+', '+271667')
RegenPk_1110	8:25726483-25726639	-1.21378	0.0653505	('si:ch211-167b20.8', 'ENSDARG00000097877', '+', '-11828')	('si:ch211-167b20.8', 'ENSDARG00000097877', '+', '-11828'), ('foxp3a', 'ENSDARG00000055750', '-', '-16158'), ('tspy', 'ENSDARG00000005015', '-', '-29626')	('suv39h1b', 'ENSDARG00000055753', '-', '+15844'), ('tmem9', 'ENSDARG00000055757', '+', '+15882'), ('cacna1sb', 'ENSDARG00000042552', '+', '+21910')
RegenPk_1111	10:6154890-6155560	0.614567	0.0654306	('tln1', 'ENSDARG00000100729', '+', '-34902')	('tln1', 'ENSDARG00000100729', '+', '-34902'), ('BX323809.1', 'ENSDARG00000105303', '+', '-54061'), ('BX322605.1', 'ENSDARG00000103170', '+', '-96160')	('tpm2', 'ENSDARG00000104682', '+', '+161648'), ('APH1A', 'ENSDARG00000100633', '+', '+226836'), ('ca9', 'ENSDARG00000102300', '-', '+298131')
RegenPk_1112	24:6205397-6205545	1.3746	0.0654306	('myo3a', 'ENSDARG00000010186', '-', '+46092')	('gad2', 'ENSDARG00000015537', '-', '-75867'), ('si:ch211-37e10.2', 'ENSDARG00000096932', '+', '-126899'), ('si:ch211-37e10.1', 'ENSDARG00000055506', '-', '-138203')	('myo3a', 'ENSDARG00000010186', '-', '+46092'), ('zgc:174877', 'ENSDARG00000079278', '-', '+111102'), ('CR352329.1', 'ENSDARG00000055476', '+', '+118576')
RegenPk_1113	9:14535839-14535913	1.30191	0.065543	('nrp2b', 'ENSDARG00000038446', '-', '-2245')	('nrp2b', 'ENSDARG00000038446', '-', '-2245'), ('abcb6b', 'ENSDARG00000074254', '-', '-233427'), ('si:ch211-67e16.11', 'ENSDARG00000095580', '+', '-354868')	('pard3bb', 'ENSDARG00000034555', '-', '+701050'), ('fn1a', 'ENSDARG00000019815', '-', '+917560'), ('si:dkey-103d23.3', 'ENSDARG00000095057', '-', '+1316384')
RegenPk_1114	13:6095269-6095475	1.28558	0.0657415	('apmap', 'ENSDARG00000017422', '+', '-4281')	('apmap', 'ENSDARG00000017422', '+', '-4281'), ('si:zfos-1056e6.1', 'ENSDARG00000101651', '-', '-5584'), ('ppm1g', 'ENSDARG00000075559', '+', '-35073')	('tuba4l', 'ENSDARG00000074289', '-', '+28682'), ('agpat5', 'ENSDARG00000063187', '-', '+55852'), ('angpt2a', 'ENSDARG00000014946', '+', '+71341')
RegenPk_1115	18:40802064-40802205	-1.32164	0.0658937	('akt2', 'ENSDARG00000011219', '-', '-38743')	('akt2', 'ENSDARG00000011219', '-', '-38743'), ('si:ch211-132b12.8', 'ENSDARG00000055250', '-', '-83789'), ('si:ch211-132b12.7', 'ENSDARG00000068374', '-', '-107534')	('vaspb', 'ENSDARG00000017105', '-', '+64028'), ('snrpd2', 'ENSDARG00000040440', '-', '+91761'), ('foxg1c', 'ENSDARG00000068380', '-', '+109381')
RegenPk_1116	11:35518662-35518985	0.952712	0.0660064	('bhlhe40', 'ENSDARG00000004060', '-', '-17483')	('bhlhe40', 'ENSDARG00000004060', '-', '-17483'), ('arl8bb', 'ENSDARG00000070318', '-', '-24338'), ('sema3fb', 'ENSDARG00000055373', '-', '-205015')	('itpr1b', 'ENSDARG00000074149', '-', '+239199'), ('setmar', 'ENSDARG00000074836', '-', '+259743'), ('brk1', 'ENSDARG00000041974', '-', '+376129')
RegenPk_1117	13:19392360-19392433	-1.96919	0.0660064	('rab11fip2', 'ENSDARG00000101432', '-', '+118861')	('emx2', 'ENSDARG00000039701', '+', '-200692'), ('eif3s10', 'ENSDARG00000076815', '+', '-239442'), ('CABZ01032351.2', 'ENSDARG00000103036', '+', '-371942')	('rab11fip2', 'ENSDARG00000101432', '-', '+118861'), ('fam204a', 'ENSDARG00000039699', '-', '+276489'), ('CT027674.1', 'ENSDARG00000106606', '+', '+348752')
RegenPk_1118	17:29890204-29890404	-0.805243	0.0660064	('esrrga', 'ENSDARG00000004861', '-', '-5080')	[('esrrga', 'ENSDARG00000004861', '-', '-5080'), ('ush2a', 'ENSDARG00000029482', '-', '-133238'), ('kctd3', 'ENSDARG00000060854', '+', '-561661')]	[('spata17', 'ENSDARG00000054414', '+', '+297991'), ('si:dkey-27l15.1', 'ENSDARG00000097115', '-', '+298035'), ('si:ch211-139l2.1', 'ENSDARG00000097668', '-', '+459438')]
RegenPk_1119	21:44673928-44674428	-0.689966	0.0660064	('ammecr1', 'ENSDARG00000012892', '-', '+33441')	('spry4', 'ENSDARG00000068732', '-', '-63588'), ('fundc2', 'ENSDARG00000103740', '-', '-103714'), ('cmc4', 'ENSDARG00000100774', '+', '-111944')	('ammecr1', 'ENSDARG00000012892', '-', '+33441'), ('kif4', 'ENSDARG00000005462', '-', '+74314'), ('rnf121', 'ENSDARG00000060282', '+', '+74813')
RegenPk_1120	23:89320-89544	1.0721	0.0660064	('HDAC7', 'ENSDARG00000105179', '-', '-49752')	('HDAC7', 'ENSDARG00000105179', '-', '-49752'), ('twist3', 'ENSDARG00000019646', '+', '-86763')	('PDZD4 (1 of many)', 'ENSDARG00000090564', '+', '+133454'), ('anks1aa', 'ENSDARG00000062396', '-', '+204571'), ('taf11', 'ENSDARG00000037855', '+', '+206838')
RegenPk_1121	24:28447360-28447720	-0.732378	0.0660064	('abca4a', 'ENSDARG00000057169', '+', '+34339')	('arhgap29a', 'ENSDARG00000026329', '+', '-83152'), ('fbxo45', 'ENSDARG00000071492', '-', '-88866'), ('nrros', 'ENSDARG00000071491', '-', '-106878')	('abca4a', 'ENSDARG00000057169', '+', '+34339'), ('tecrl2a', 'ENSDARG00000089485', '-', '+122661'), ('olfm3a', 'ENSDARG00000071493', '-', '+184477')
RegenPk_1122	6:11374106-11374373	0.943961	0.0660064	('gulp1b', 'ENSDARG00000057833', '-', '+4673')	('col5a2b', 'ENSDARG00000024847', '+', '-170694'), ('dfnb59', 'ENSDARG00000079945', '-', '-178036'), ('senp2', 'ENSDARG00000073837', '+', '-212397')	('gulp1b', 'ENSDARG00000057833', '-', '+4673'), ('calcrlb', 'ENSDARG00000011571', '+', '+71345'), ('si:ch211-162i14.1', 'ENSDARG00000096384', '-', '+150194')
RegenPk_1123	7:31217392-31217666	-0.724822	0.0660064	('cilp', 'ENSDARG00000053362', '-', '-47259')	('cilp', 'ENSDARG00000053362', '-', '-47259'), ('eif3jb', 'ENSDARG00000053370', '+', '-62703'), ('si:ch211-150j10.4', 'ENSDARG00000079336', '+', '-93023')	('igdcc3', 'ENSDARG00000075158', '-', '+129532'), ('igdcc4', 'ENSDARG00000076919', '-', '+270923'), ('nap1l4b', 'ENSDARG00000068868', '-', '+306215')
RegenPk_1124	3:31187081-31187301	1.1312	0.0662201	('CABZ01012147.1', 'ENSDARG00000105252', '-', '+46467')	('CABZ01012141.2', 'ENSDARG00000106212', '-', '-55403'), ('apnl', 'ENSDARG00000090900', '-', '-58909'), ('ITPRIPL2', 'ENSDARG00000054688', '-', '-76018')	('CABZ01012147.1', 'ENSDARG00000105252', '-', '+46467'), ('c1ql3b', 'ENSDARG00000028521', '+', '+77244'), ('ccdc43', 'ENSDARG00000054446', '+', '+281688')
RegenPk_1125	3:51978002-51978089	-1.97683	0.0663654	('adgre14', 'ENSDARG00000056062', '+', '-87197')	('adgre14', 'ENSDARG00000056062', '+', '-87197'), ('FUT9 (1 of many)', 'ENSDARG00000074362', '+', '-140355'), ('FUT9 (1 of many)', 'ENSDARG00000070979', '+', '-153910')	('si:ch211-191c10.1', 'ENSDARG00000097993', '+', '+209394'), ('adgre5a', 'ENSDARG00000026313', '+', '+235171'), ('si:ch211-241f5.3', 'ENSDARG00000097680', '+', '+238401')
RegenPk_1126	9:12467111-12467228	-1.86354	0.0664878	('ehhadh', 'ENSDARG00000070029', '-', '+5354')	('zgc:162707', 'ENSDARG00000061664', '-', '-13578'), ('nup35', 'ENSDARG00000012222', '-', '-168392'), ('znf804a', 'ENSDARG00000027079', '-', '-403928')	('ehhadh', 'ENSDARG00000070029', '-', '+5354'), ('tmem41aa', 'ENSDARG00000070028', '+', '+6122'), ('igf2bp2a', 'ENSDARG00000003421', '-', '+137404')
RegenPk_1127	10:22771339-22771539	1.03184	0.066751	('kdm6bb', 'ENSDARG00000056929', '+', '-16832')	('kdm6bb', 'ENSDARG00000056929', '+', '-16832'), ('tmem88a', 'ENSDARG00000056920', '+', '-157721'), ('efnb3a', 'ENSDARG00000044029', '+', '-205064')	('si:ch211-237l4.6', 'ENSDARG00000056915', '+', '+41631'), ('pcolcea', 'ENSDARG00000056913', '-', '+62940'), ('per1a', 'ENSDARG00000056885', '-', '+90689')
RegenPk_1128	20:39779499-39779927	0.648503	0.066751	('hddc2', 'ENSDARG00000034957', '+', '+3224')	('hey2', 'ENSDARG00000013441', '-', '-86010'), ('pex7', 'ENSDARG00000042553', '-', '-99990'), ('SLC35D3', 'ENSDARG00000107442', '-', '-165687')	('hddc2', 'ENSDARG00000034957', '+', '+3224'), ('tpd52l1', 'ENSDARG00000042548', '-', '+53686'), ('rnf217', 'ENSDARG00000060944', '-', '+106691')
RegenPk_1129	5:34410247-34410320	3.01932	0.066751	('foxd1', 'ENSDARG00000029179', '+', '-12673')	('foxd1', 'ENSDARG00000029179', '+', '-12673'), ('btf3', 'ENSDARG00000035400', '-', '-12806'), ('ankra2', 'ENSDARG00000035399', '+', '-28852')	('tmem174', 'ENSDARG00000035388', '-', '+96322'), ('fcho2', 'ENSDARG00000035389', '-', '+190863'), ('tnpo1', 'ENSDARG00000035390', '-', '+242325')
RegenPk_1130	2:31026940-31027239	-0.780804	0.0668414	('emilin2a', 'ENSDARG00000061196', '-', '+10231')	('lipin2', 'ENSDARG00000061214', '+', '-50271'), ('myom1a', 'ENSDARG00000061249', '+', '-94434'), ('myl12.2', 'ENSDARG00000025326', '-', '-97700')	('emilin2a', 'ENSDARG00000061196', '-', '+10231'), ('yes1', 'ENSDARG00000005941', '+', '+260775'), ('adcyap1b', 'ENSDARG00000027740', '-', '+292312')
RegenPk_1131	15:1480080-1480649	0.75638	0.0670942	('il12a', 'ENSDARG00000038878', '+', '-4909')	('il12a', 'ENSDARG00000038878', '+', '-4909'), ('schip1', 'ENSDARG00000035175', '+', '-72930'), ('CABZ01063503.1', 'ENSDARG00000094909', '+', '-171040')	('si:dkeyp-97b10.3', 'ENSDARG00000086712', '-', '+39522'), ('smc4', 'ENSDARG00000038882', '+', '+89371'), ('ift80', 'ENSDARG00000038879', '-', '+89617')
RegenPk_1132	7:71680651-71680998	-0.995826	0.0670942	('cacnb2a', 'ENSDARG00000099045', '-', '-35351')	('cacnb2a', 'ENSDARG00000099045', '-', '-35351'), ('nsun6', 'ENSDARG00000103478', '+', '-95670'), ('myl12.1', 'ENSDARG00000099766', '+', '-107951')	('psmd9', 'ENSDARG00000006300', '+', '+76334'), ('ywhae2', 'ENSDARG00000017014', '+', '+85503'), ('CABZ01071180.1', 'ENSDARG00000041086', '-', '+161683')
RegenPk_1133	17:32313262-32313571	-0.713196	0.0671196	('dhx32b', 'ENSDARG00000079029', '+', '+77194')	('adam12', 'ENSDARG00000079068', '+', '-106937'), ('abraxas2b', 'ENSDARG00000098907', '-', '-245279'), ('FAM196A (1 of many)', 'ENSDARG00000107576', '+', '-351037')	('dhx32b', 'ENSDARG00000079029', '+', '+77194'), ('si:ch211-139d20.3', 'ENSDARG00000097372', '+', '+94746'), ('klf11b', 'ENSDARG00000013794', '-', '+104120')
RegenPk_1134	18:6672365-6672515	1.87725	0.0671702	('lmf2a', 'ENSDARG00000078094', '+', '+74616')	('fam168a', 'ENSDARG00000098832', '+', '-120471'), ('c2cd5', 'ENSDARG00000094590', '+', '-173919'), ('tnni1c', 'ENSDARG00000042559', '-', '-178381')	('lmf2a', 'ENSDARG00000078094', '+', '+74616'), ('miox', 'ENSDARG00000002764', '-', '+110885'), ('adm2b', 'ENSDARG00000078875', '-', '+134952')
RegenPk_1135	9:9058787-9059314	0.720755	0.0671702	('ing1', 'ENSDARG00000019116', '-', '-57912')	('ing1', 'ENSDARG00000019116', '-', '-57912'), ('ube2al', 'ENSDARG00000003017', '+', '-68678'), ('ankrd10b', 'ENSDARG00000004771', '+', '-107616')	('sik1', 'ENSDARG00000058606', '+', '+74821'), ('cbsb', 'ENSDARG00000010946', '-', '+191865'), ('u2af1', 'ENSDARG00000015325', '-', '+205690')
RegenPk_1136	15:12458773-12459214	0.7494	0.0674973	('il10ra', 'ENSDARG00000100383', '+', '-12523')	('il10ra', 'ENSDARG00000100383', '+', '-12523'), ('tmprss13a', 'ENSDARG00000100969', '-', '-30001'), ('fxyd6', 'ENSDARG00000100971', '-', '-71276')	('tmprss4a', 'ENSDARG00000103117', '+', '+38796'), ('scn4ba', 'ENSDARG00000099031', '-', '+110528'), ('scn2b', 'ENSDARG00000101713', '-', '+155273')
RegenPk_1137	19:7222582-7222910	0.776011	0.0674973	('psmb8a', 'ENSDARG00000001303', '-', '+2877')	('tap2a', 'ENSDARG00000036787', '+', '-17334'), ('psmb9a', 'ENSDARG00000000656', '+', '-21291'), ('psmb12', 'ENSDARG00000031885', '+', '-26448')	('psmb8a', 'ENSDARG00000001303', '-', '+2877'), ('psmb13a', 'ENSDARG00000001656', '-', '+2914'), ('brd2a', 'ENSDARG00000022280', '+', '+11295')
RegenPk_1138	6:382245-382711	0.696482	0.0675328	('pde6h', 'ENSDARG00000102558', '-', '-9805')	('pde6h', 'ENSDARG00000102558', '-', '-9805'), ('SSTR3 (1 of many)', 'ENSDARG00000103662', '-', '-25937'), ('si:zfos-169g10.3', 'ENSDARG00000099309', '+', '-30310')	('fam83fb', 'ENSDARG00000104188', '-', '+20856'), ('grap2b', 'ENSDARG00000101169', '-', '+37091'), ('CACNA1I (1 of many)', 'ENSDARG00000096307', '+', '+69421')
RegenPk_1139	18:17287573-17287765	1.01855	0.0676042	('zfpm1', 'ENSDARG00000041572', '-', '+122567')	('trhr2', 'ENSDARG00000093901', '+', '-124696'), ('zc3h18', 'ENSDARG00000062506', '-', '-128961'), ('il17c', 'ENSDARG00000057180', '-', '-199139')	('zfpm1', 'ENSDARG00000041572', '-', '+122567'), ('ces2', 'ENSDARG00000041569', '-', '+138874'), ('ces3', 'ENSDARG00000041595', '+', '+141519')
RegenPk_1140	9:18053187-18053284	2.53	0.0676286	('tnfsf11', 'ENSDARG00000068141', '+', '-37659')	('tnfsf11', 'ENSDARG00000068141', '+', '-37659'), ('akap11', 'ENSDARG00000075435', '+', '-89012'), ('dgkh', 'ENSDARG00000018716', '+', '-275176')	('epsti1', 'ENSDARG00000094578', '-', '+154697'), ('dnajc15', 'ENSDARG00000038309', '+', '+154993'), ('enox1', 'ENSDARG00000060243', '-', '+507980')
RegenPk_1141	6:54084884-54085394	0.808505	0.0678417	('fhit', 'ENSDARG00000078195', '+', '-14544')	('fhit', 'ENSDARG00000078195', '+', '-14544'), ('hyal1', 'ENSDARG00000059916', '-', '-14624'), ('cacna2d2a', 'ENSDARG00000103390', '-', '-182168')	('hyal2a', 'ENSDARG00000059931', '-', '+18681'), ('tusc2a', 'ENSDARG00000099817', '-', '+33216'), ('hmga1b', 'ENSDARG00000070951', '+', '+34765')
RegenPk_1142	5:37727309-37727646	-0.701149	0.0679989	('mink1', 'ENSDARG00000035360', '-', '+57125')	('gnb2', 'ENSDARG00000035357', '+', '-64390'), ('slc12a9', 'ENSDARG00000060366', '-', '-79168'), ('hsd20b2', 'ENSDARG00000031336', '+', '-126823')	('mink1', 'ENSDARG00000035360', '-', '+57125'), ('pld2', 'ENSDARG00000034262', '-', '+111292'), ('chrne', 'ENSDARG00000034307', '-', '+123452')
RegenPk_1143	18:32408790-32408919	2.13139	0.0683365	('BX914218.1', 'ENSDARG00000104381', '-', '-42812')	('BX914218.1', 'ENSDARG00000104381', '-', '-42812'), ('olfcw1', 'ENSDARG00000100604', '-', '-239416'), ('olfcs1', 'ENSDARG00000104241', '-', '-409371')	('v2ra1', 'ENSDARG00000104881', '+', '+65326'), ('CABZ01012885.1', 'ENSDARG00000100377', '+', '+235766'), ('olfcg9', 'ENSDARG00000105189', '-', '+292051')
RegenPk_1144	20:37816418-37816844	0.752572	0.0686205	('adat2', 'ENSDARG00000041944', '-', '+40971')	('aig1', 'ENSDARG00000007171', '+', '-58281'), ('hivep2a', 'ENSDARG00000039987', '-', '-90426'), ('si:ch211-202p1.5', 'ENSDARG00000096755', '-', '-228638')	('adat2', 'ENSDARG00000041944', '-', '+40971'), ('pex3', 'ENSDARG00000013973', '+', '+40983'), ('atf3', 'ENSDARG00000007823', '+', '+75123')
RegenPk_1145	9:27246280-27246701	-0.658951	0.0688624	('GTPBP8', 'ENSDARG00000075033', '+', '+272404')	[('si:dkey-111i23.1', 'ENSDARG00000094811', '+', '-857735'), ('efnb2a', 'ENSDARG00000020164', '+', '-953545'), ('arglu1a', 'ENSDARG00000019223', '+', '-971224')]	[('GTPBP8', 'ENSDARG00000075033', '+', '+272404'), ('slc10a2', 'ENSDARG00000014916', '+', '+282269'), ('BX928746.1', 'ENSDARG00000102006', '+', '+289270')]
RegenPk_1146	7:15167856-15168177	-0.866059	0.0689363	('ANPEP (1 of many)', 'ENSDARG00000036809', '-', '-3284')	('ANPEP (1 of many)', 'ENSDARG00000036809', '-', '-3284'), ('ANPEP (1 of many)', 'ENSDARG00000089706', '-', '-46261'), ('mespaa', 'ENSDARG00000017078', '+', '-86484')	('igf1rb', 'ENSDARG00000034434', '+', '+29926'), ('lrrc28', 'ENSDARG00000057477', '+', '+201849'), ('mef2ab', 'ENSDARG00000057527', '+', '+243060')
RegenPk_1147	17:990410-990647	0.94884	0.0695203	('CABZ01060373.1', 'ENSDARG00000103671', '+', '-566')	('CABZ01060373.1', 'ENSDARG00000103671', '+', '-566'), ('dnajc17', 'ENSDARG00000104959', '-', '-19416'), ('gchfr', 'ENSDARG00000098588', '+', '-130495')	('CABZ01102109.1', 'ENSDARG00000077725', '-', '+373033'), ('fancm', 'ENSDARG00000103933', '+', '+474699'), ('SLC25A29 (1 of many)', 'ENSDARG00000098849', '-', '+505806')
RegenPk_1148	12:23281825-23282480	0.719632	0.0700744	('bambia', 'ENSDARG00000055381', '+', '+20737')	('waca', 'ENSDARG00000012577', '+', '-31829'), ('mpp7a', 'ENSDARG00000102470', '-', '-37634'), ('armc4', 'ENSDARG00000055128', '-', '-255102')	('bambia', 'ENSDARG00000055381', '+', '+20737'), ('map3k8', 'ENSDARG00000061710', '-', '+255517'), ('mtpap', 'ENSDARG00000076155', '+', '+260964')
RegenPk_1149	5:373933-374049	-0.851084	0.0700744	('zgc:153924', 'ENSDARG00000104090', '+', '+19747')	('rnf170', 'ENSDARG00000104069', '+', '-36776'), ('trabd2a', 'ENSDARG00000089701', '-', '-125048'), ('CABZ01088906.1', 'ENSDARG00000104282', '-', '-271868')	('zgc:153924', 'ENSDARG00000104090', '+', '+19747'), ('thap1', 'ENSDARG00000059020', '+', '+50016'), ('ift74', 'ENSDARG00000023495', '+', '+72767')
RegenPk_1150	3:22586423-22586975	0.666691	0.0701733	('cyb561', 'ENSDARG00000038176', '-', '+112463')	('tanc2a', 'ENSDARG00000079097', '+', '-138877'), ('wnk4b', 'ENSDARG00000088967', '+', '-273934'), ('coa3b', 'ENSDARG00000097456', '+', '-290533')	('cyb561', 'ENSDARG00000038176', '-', '+112463'), ('hdac5', 'ENSDARG00000075139', '+', '+137256'), ('lsm12a', 'ENSDARG00000028848', '+', '+266851')
RegenPk_1151	23:44327985-44328157	1.14195	0.0703824	('txk', 'ENSDARG00000015068', '-', '-11113')	('txk', 'ENSDARG00000015068', '-', '-11113'), ('tec', 'ENSDARG00000098477', '+', '-78409'), ('G3BP2 (1 of many)', 'ENSDARG00000074572', '+', '-103123')	('CORO2A (1 of many)', 'ENSDARG00000095969', '+', '+63702'), ('zgc:158659', 'ENSDARG00000060597', '-', '+139415'), ('MEPCE (1 of many)', 'ENSDARG00000035771', '+', '+142286')
RegenPk_1152	1:38765384-38765813	-0.63882	0.0705848	('tenm3', 'ENSDARG00000005479', '+', '-95795')	('tenm3', 'ENSDARG00000005479', '+', '-95795'), ('vegfc', 'ENSDARG00000069640', '-', '-575474'), ('CU915762.1', 'ENSDARG00000104657', '+', '-625272')	('dctd', 'ENSDARG00000036990', '-', '+375955'), ('irf2a', 'ENSDARG00000007387', '+', '+376111'), ('tmem134', 'ENSDARG00000024828', '-', '+412247')
RegenPk_1153	25:2386092-2386816	-0.616906	0.0705848	('CABZ01090021.1', 'ENSDARG00000075274', '-', '-28176')	('CABZ01090021.1', 'ENSDARG00000075274', '-', '-28176'), ('mrps35', 'ENSDARG00000038456', '-', '-122452'), ('zmp:0000000932', 'ENSDARG00000105404', '+', '-133775')	('adck2', 'ENSDARG00000073923', '+', '+105644'), ('bbs4', 'ENSDARG00000063522', '+', '+129037'), ('adpgk', 'ENSDARG00000063525', '-', '+184189')
RegenPk_1154	3:35070067-35070265	-1.158	0.0707591	('cacng3b', 'ENSDARG00000076401', '+', '+98404')	('prkcbb', 'ENSDARG00000022254', '+', '-193944'), ('smarce1', 'ENSDARG00000016871', '+', '-213804'), ('CA10 (1 of many)', 'ENSDARG00000009568', '+', '-279864')	('cacng3b', 'ENSDARG00000076401', '+', '+98404'), ('rbbp6', 'ENSDARG00000037919', '+', '+206431'), ('tnrc6a', 'ENSDARG00000079688', '+', '+295896')
RegenPk_1155	24:4235591-4236082	-0.587667	0.0707861	('ccny', 'ENSDARG00000063677', '+', '+105379')	('klf6a', 'ENSDARG00000029072', '-', '-118708'), ('pfkpa', 'ENSDARG00000028000', '+', '-303845'), ('adarb2', 'ENSDARG00000071823', '-', '-484365')	('ccny', 'ENSDARG00000063677', '+', '+105379'), ('GJD4', 'ENSDARG00000045438', '+', '+166650'), ('fzd8a', 'ENSDARG00000045444', '-', '+182615')
RegenPk_1156	25:24870439-24870836	0.733413	0.0707861	('BRSK2 (1 of many)', 'ENSDARG00000061421', '-', '+90292')	('abtb2b', 'ENSDARG00000062000', '+', '-351468'), ('b4galnt4a', 'ENSDARG00000046150', '+', '-677029'), ('tmem86a', 'ENSDARG00000044034', '+', '-717938')	('BRSK2 (1 of many)', 'ENSDARG00000061421', '-', '+90292'), ('si:ch73-182e20.4', 'ENSDARG00000102727', '+', '+119705'), ('si:dkeyp-93a5.2', 'ENSDARG00000100953', '+', '+127053')
RegenPk_1157	21:25644586-25644846	-0.838005	0.070793	('phkg1b', 'ENSDARG00000069498', '-', '+4447')	('sumf2', 'ENSDARG00000069497', '+', '-11387'), ('tmem179b', 'ENSDARG00000069495', '-', '-11501'), ('si:dkey-17e16.15', 'ENSDARG00000094217', '+', '-20708')	('phkg1b', 'ENSDARG00000069498', '-', '+4447'), ('si:dkey-17e16.17', 'ENSDARG00000091669', '+', '+7067'), ('CR388166.3', 'ENSDARG00000104122', '+', '+17579')
RegenPk_1158	23:36381875-36382511	-0.655335	0.0710865	('zgc:174906', 'ENSDARG00000075314', '-', '-31531')	('zgc:174906', 'ENSDARG00000075314', '-', '-31531'), ('csad', 'ENSDARG00000026348', '-', '-39303'), ('znf740b', 'ENSDARG00000061174', '-', '-62288')	('spryd3', 'ENSDARG00000101982', '-', '+87717'), ('igfbp6b', 'ENSDARG00000090833', '+', '+97262'), ('pip4k2ca', 'ENSDARG00000031020', '+', '+111877')
RegenPk_1159	4:16723990-16724544	-0.623276	0.0715348	('pkp2', 'ENSDARG00000023026', '+', '-3331')	('pkp2', 'ENSDARG00000023026', '+', '-3331'), ('dennd5b', 'ENSDARG00000003789', '-', '-6098'), ('fam60a', 'ENSDARG00000032653', '-', '-68535')	('tcp11l2', 'ENSDARG00000027316', '+', '+12674'), ('BX649500.1', 'ENSDARG00000095159', '+', '+55718'), ('BX649476.1', 'ENSDARG00000093371', '+', '+64472')
RegenPk_1160	10:26225267-26225649	0.741639	0.0717973	('trim3b', 'ENSDARG00000005397', '-', '+2032')	('trim47', 'ENSDARG00000056678', '+', '-69049'), ('frem2a', 'ENSDARG00000076856', '+', '-204841'), ('ufm1', 'ENSDARG00000043857', '+', '-239225')	('trim3b', 'ENSDARG00000005397', '-', '+2032'), ('fhdc3', 'ENSDARG00000069129', '-', '+15595'), ('arfip2b', 'ENSDARG00000056664', '-', '+38507')
RegenPk_1161	3:45314865-45314982	1.78685	0.0717973	('samd1a', 'ENSDARG00000102810', '-', '-12440')	('samd1a', 'ENSDARG00000102810', '-', '-12440'), ('tecra', 'ENSDARG00000101585', '+', '-63197'), ('si:ch73-167f10.1', 'ENSDARG00000102946', '-', '-77234')	('prkacaa', 'ENSDARG00000100349', '-', '+43689'), ('asf1ba', 'ENSDARG00000101037', '-', '+54658'), ('crb3a', 'ENSDARG00000102948', '+', '+60710')
RegenPk_1162	16:38396710-38397094	0.76868	0.0720757	('elp6', 'ENSDARG00000060445', '+', '+3770')	('gabpb2b', 'ENSDARG00000054344', '+', '-9151'), ('cdc42se1', 'ENSDARG00000023724', '-', '-12958'), ('bnipl', 'ENSDARG00000060435', '+', '-69595')	('elp6', 'ENSDARG00000060445', '+', '+3770'), ('zgc:113232', 'ENSDARG00000040118', '+', '+13068'), ('cd83', 'ENSDARG00000079553', '+', '+47437')
RegenPk_1163	13:41896947-41897238	-0.797026	0.0721575	('cyp1b1', 'ENSDARG00000068934', '+', '-11777')	('cyp1b1', 'ENSDARG00000068934', '+', '-11777'), ('nanp', 'ENSDARG00000075143', '-', '-75066'), ('polr1b', 'ENSDARG00000077469', '+', '-105456')	('rmdn2', 'ENSDARG00000078761', '-', '+46862'), ('cdc42ep3', 'ENSDARG00000052783', '+', '+101414'), ('opn3', 'ENSDARG00000052775', '+', '+222069')
RegenPk_1164	23:33587051-33587375	-0.704364	0.0721575	('itga5', 'ENSDARG00000006353', '-', '+44417')	('rapgef3', 'ENSDARG00000079291', '+', '-132590'), ('slc48a1a', 'ENSDARG00000026907', '-', '-152319'), ('si:ch211-226m16.2', 'ENSDARG00000036785', '-', '-162754')	('itga5', 'ENSDARG00000006353', '-', '+44417'), ('csrnp2', 'ENSDARG00000075972', '-', '+141145'), ('tfcp2', 'ENSDARG00000060306', '-', '+166521')
RegenPk_1165	16:1413321-1413444	2.13187	0.0722185	('sim1a', 'ENSDARG00000023316', '-', '+65753')	('cers2b', 'ENSDARG00000058992', '+', '-75020'), ('celf3b', 'ENSDARG00000006983', '+', '-106885'), ('CABZ01052815.1', 'ENSDARG00000063407', '+', '-137675')	('sim1a', 'ENSDARG00000023316', '-', '+65753'), ('ascc3', 'ENSDARG00000086678', '-', '+323133'), ('CABZ01085971.1', 'ENSDARG00000099788', '-', '+399390')
RegenPk_1166	16:22680081-22680711	-0.5882	0.0726345	('she', 'ENSDARG00000087956', '+', '-8060')	('she', 'ENSDARG00000087956', '+', '-8060'), ('si:dkey-238m4.3', 'ENSDARG00000095062', '-', '-10497'), ('cgna', 'ENSDARG00000055607', '-', '-10583')	('chrnb2b', 'ENSDARG00000017790', '+', '+22640'), ('s100t', 'ENSDARG00000055589', '-', '+87600'), ('si:ch211-105c13.3', 'ENSDARG00000089441', '-', '+117406')
RegenPk_1167	18:14373042-14373384	1.89934	6.23583e-11	('si:dkey-246g23.2', 'ENSDARG00000062964', '+', '+601')	('hsbp1b', 'ENSDARG00000041921', '-', '-4264'), ('mlycd', 'ENSDARG00000104732', '-', '-66922'), ('zgc:173742', 'ENSDARG00000004529', '+', '-75624')	('si:dkey-246g23.2', 'ENSDARG00000062964', '+', '+601'), ('kcng4a', 'ENSDARG00000062967', '+', '+136015'), ('si:dkey-246g23.4', 'ENSDARG00000013775', '+', '+222360')
RegenPk_1168	3:32479999-32480433	1.43042	1.33581e-08	('si:ch73-248e21.5', 'ENSDARG00000088283', '-', '-97')	('si:ch73-248e21.5', 'ENSDARG00000088283', '-', '-97'), ('si:ch73-248e21.7', 'ENSDARG00000096331', '-', '-8739'), ('tspan4b', 'ENSDARG00000070391', '-', '-15536')	('mmp25a', 'ENSDARG00000077290', '+', '+8645'), ('srrm2', 'ENSDARG00000037965', '+', '+19442'), ('thoc6', 'ENSDARG00000037966', '+', '+39767')
RegenPk_1169	5:26235318-26235638	1.61034	1.09788e-07	('si:ch211-102c2.4', 'ENSDARG00000079387', '-', '-924')	('si:ch211-102c2.4', 'ENSDARG00000079387', '-', '-924'), ('rabl6b', 'ENSDARG00000077653', '+', '-29490'), ('tcn2', 'ENSDARG00000036481', '+', '-40166')	('imp4', 'ENSDARG00000054540', '+', '+11559'), ('araf', 'ENSDARG00000054533', '+', '+19328'), ('CD53', 'ENSDARG00000068233', '-', '+43690')
RegenPk_1170	10:252111-252491	1.39469	3.82106e-07	('lrrc32', 'ENSDARG00000040621', '+', '+124')	('klhl35', 'ENSDARG00000063577', '-', '-7395'), ('mpzl1l', 'ENSDARG00000059048', '+', '-38423'), ('psmg1', 'ENSDARG00000040620', '-', '-41598')	('lrrc32', 'ENSDARG00000040621', '+', '+124'), ('emsy', 'ENSDARG00000059059', '-', '+50555'), ('NHLRC3', 'ENSDARG00000102127', '-', '+57744')
RegenPk_1171	18:16811846-16812137	1.44615	4.06576e-07	('admb', 'ENSDARG00000069027', '-', '-24')	('admb', 'ENSDARG00000069027', '-', '-24'), ('ampd3b', 'ENSDARG00000032469', '-', '-4803'), ('rnf141', 'ENSDARG00000041802', '+', '-51966')	('swap70b', 'ENSDARG00000057286', '-', '+115783'), ('wee1', 'ENSDARG00000093864', '-', '+123164'), ('znf143b', 'ENSDARG00000041581', '-', '+136053')
RegenPk_1172	18:16813549-16814029	1.30781	5.22464e-07	('admb', 'ENSDARG00000069027', '-', '-1822')	('admb', 'ENSDARG00000069027', '-', '-1822'), ('ampd3b', 'ENSDARG00000032469', '-', '-6601'), ('rnf141', 'ENSDARG00000041802', '+', '-53764')	('swap70b', 'ENSDARG00000057286', '-', '+113985'), ('wee1', 'ENSDARG00000093864', '-', '+121366'), ('znf143b', 'ENSDARG00000041581', '-', '+134255')
RegenPk_1173	19:10521665-10522307	1.06472	1.30446e-05	('il11b', 'ENSDARG00000058557', '-', '-1086')	('il11b', 'ENSDARG00000058557', '-', '-1086'), ('si:ch211-171h4.3', 'ENSDARG00000020455', '-', '-15771'), ('necap1', 'ENSDARG00000020798', '+', '-44869')	('si:ch211-171h4.7', 'ENSDARG00000088408', '+', '+32701'), ('si:ch211-171h4.5', 'ENSDARG00000077337', '-', '+37318'), ('si:ch211-171h4.6', 'ENSDARG00000076574', '+', '+44936')
RegenPk_1174	14:51836550-51837400	1.08414	1.46784e-05	('ppp2r2ba', 'ENSDARG00000100093', '-', '+206')	('GPR151', 'ENSDARG00000104291', '-', '-31209'), ('tcerg1a', 'ENSDARG00000098822', '+', '-71381'), ('exosc3', 'ENSDARG00000098334', '-', '-72008')	('ppp2r2ba', 'ENSDARG00000100093', '-', '+206'), ('rpl26', 'ENSDARG00000102317', '+', '+11125'), ('atp6v0e1', 'ENSDARG00000101794', '+', '+18465')
RegenPk_1175	5:13828538-13828911	1.09585	1.97228e-05	('tet3', 'ENSDARG00000062646', '-', '-1982')	('tet3', 'ENSDARG00000062646', '-', '-1982'), ('npffr1l2', 'ENSDARG00000062631', '-', '-89901'), ('hk2', 'ENSDARG00000101482', '+', '-458905')	('ap3m2', 'ENSDARG00000016128', '-', '+61504'), ('kat6a', 'ENSDARG00000018907', '-', '+116617'), ('si:ch211-244o22.2', 'ENSDARG00000068759', '-', '+171790')
RegenPk_1176	5:1108104-1108467	1.29722	2.58202e-05	('rnf185', 'ENSDARG00000032997', '+', '+1757')	('mbd2', 'ENSDARG00000075952', '-', '-5758'), ('YTHDC2', 'ENSDARG00000103525', '-', '-129874'), ('fubp3', 'ENSDARG00000086896', '+', '-254704')	('rnf185', 'ENSDARG00000032997', '+', '+1757'), ('si:zfos-128g4.1', 'ENSDARG00000102788', '-', '+23146'), ('si:zfos-128g4.2', 'ENSDARG00000098889', '+', '+26138')
RegenPk_1177	1:22170499-22170861	1.33023	2.71438e-05	('SMIM18', 'ENSDARG00000093064', '-', '-71')	('SMIM18', 'ENSDARG00000093064', '-', '-71'), ('gtf2e2', 'ENSDARG00000012672', '+', '-9674'), ('qdprb1', 'ENSDARG00000037378', '-', '-9938')	('adgrl3.1', 'ENSDARG00000061121', '-', '+296164'), ('si:dkey-92j12.5', 'ENSDARG00000094677', '+', '+300935'), ('rfc1', 'ENSDARG00000054799', '-', '+407229')
RegenPk_1178	8:42587512-42587886	1.23166	6.87226e-05	('dok2', 'ENSDARG00000075818', '-', '-83')	('dok2', 'ENSDARG00000075818', '-', '-83'), ('gfra2a', 'ENSDARG00000042723', '-', '-355943'), ('si:ch211-208g1.1', 'ENSDARG00000096085', '+', '-882533')	('kazald3', 'ENSDARG00000053509', '-', '+29968'), ('crybb2', 'ENSDARG00000053512', '+', '+35262'), ('si:ch73-138n13.1', 'ENSDARG00000075349', '-', '+118105')
RegenPk_1179	25:26293779-26294201	1.00383	0.000229991	('fbxl22', 'ENSDARG00000096995', '-', '-1104')	('fbxl22', 'ENSDARG00000096995', '-', '-1104'), ('ciartb', 'ENSDARG00000088171', '-', '-63622'), ('acsbg1', 'ENSDARG00000062077', '-', '-370644')	('usp3', 'ENSDARG00000045641', '-', '+16004'), ('si:dkeyp-73b11.8', 'ENSDARG00000090185', '-', '+21061'), ('ca12', 'ENSDARG00000045644', '+', '+61481')
RegenPk_1180	21:2389932-2390482	1.13781	0.000317218	('si:ch211-241b2.5', 'ENSDARG00000100899', '-', '-223')	('si:ch211-241b2.5', 'ENSDARG00000100899', '-', '-223'), ('si:ch211-241b2.4', 'ENSDARG00000100686', '-', '-40019'), ('BX890539.1', 'ENSDARG00000101056', '-', '-50010')	('hmgcrb', 'ENSDARG00000105206', '+', '+89982'), ('col4a3bpb', 'ENSDARG00000102372', '-', '+205096'), ('CABZ01073424.1', 'ENSDARG00000107858', '+', '+295782')
RegenPk_1181	9:21724858-21725274	0.987381	0.000321774	('arhgef7a', 'ENSDARG00000006299', '+', '-50')	('arhgef7a', 'ENSDARG00000006299', '+', '-50'), ('aff3', 'ENSDARG00000079575', '-', '-9279'), ('mphosph8', 'ENSDARG00000005576', '-', '-46959')	('sox1a', 'ENSDARG00000069866', '+', '+186798'), ('rev1', 'ENSDARG00000018296', '+', '+257630'), ('txndc9', 'ENSDARG00000069853', '+', '+283147')
RegenPk_1182	19:10520843-10521120	1.18769	0.000335036	('il11b', 'ENSDARG00000058557', '-', '-81')	('il11b', 'ENSDARG00000058557', '-', '-81'), ('si:ch211-171h4.3', 'ENSDARG00000020455', '-', '-14766'), ('necap1', 'ENSDARG00000020798', '+', '-43864')	('si:ch211-171h4.7', 'ENSDARG00000088408', '+', '+33706'), ('si:ch211-171h4.5', 'ENSDARG00000077337', '-', '+38323'), ('si:ch211-171h4.6', 'ENSDARG00000076574', '+', '+45941')
RegenPk_1183	11:11487558-11488141	-0.836586	0.000707932	('krt94', 'ENSDARG00000044975', '-', '+387')	('krt93', 'ENSDARG00000044976', '-', '-13262'), ('si:dkey-23f9.11', 'ENSDARG00000093221', '+', '-40918'), ('si:dkey-23f9.13', 'ENSDARG00000088552', '+', '-52284')	('krt94', 'ENSDARG00000044975', '-', '+387'), ('zgc:171226', 'ENSDARG00000044973', '+', '+32049'), ('krt15', 'ENSDARG00000036840', '-', '+46999')
RegenPk_1184	2:6203502-6204066	0.966891	0.000776774	('prdx1', 'ENSDARG00000058734', '-', '+22')	('zte38', 'ENSDARG00000037056', '-', '-11631'), ('aldh9a1b', 'ENSDARG00000037061', '+', '-48295'), ('uck2b', 'ENSDARG00000022213', '-', '-50250')	('prdx1', 'ENSDARG00000058734', '-', '+22'), ('fzr1b', 'ENSDARG00000022810', '+', '+10972'), ('si:ch73-344o19.1', 'ENSDARG00000096791', '+', '+65717')
RegenPk_1185	22:24221691-24222005	1.0358	0.00101462	('rgs2', 'ENSDARG00000098761', '-', '+8')	('uchl5', 'ENSDARG00000103404', '+', '-27475'), ('glrx2', 'ENSDARG00000100944', '+', '-33747'), ('b3galt2', 'ENSDARG00000102061', '+', '-90605')	('rgs2', 'ENSDARG00000098761', '-', '+8'), ('si:ch211-117l17.5', 'ENSDARG00000100835', '-', '+23107'), ('si:ch211-117l17.4', 'ENSDARG00000103534', '-', '+37023')
RegenPk_1186	5:8741671-8741902	1.18162	0.00128992	('susd1', 'ENSDARG00000058839', '+', '+34')	('si:ch211-12e13.12', 'ENSDARG00000094737', '+', '-22373'), ('si:ch211-12e13.1', 'ENSDARG00000091930', '+', '-28106'), ('lrp13', 'ENSDARG00000023479', '-', '-29666')	('susd1', 'ENSDARG00000058839', '+', '+34'), ('si:ch73-194c23.1', 'ENSDARG00000101067', '+', '+51161'), ('tal2', 'ENSDARG00000042041', '+', '+101860')
RegenPk_1187	7:25999790-25999989	1.23699	0.00178142	('serpine1', 'ENSDARG00000056795', '-', '-1068')	('serpine1', 'ENSDARG00000056795', '-', '-1068'), ('ap1s1', 'ENSDARG00000056803', '-', '-7876'), ('vgf', 'ENSDARG00000105529', '+', '-46871')	('zgc:77439', 'ENSDARG00000039211', '-', '+37076'), ('zanl', 'ENSDARG00000056781', '+', '+55380'), ('si:dkey-3k24.5', 'ENSDARG00000078891', '-', '+118826')
RegenPk_1188	5:2439791-2440019	1.15383	0.00200635	('hspa5', 'ENSDARG00000103846', '+', '+523')	('fastkd5', 'ENSDARG00000101846', '+', '-4467'), ('lzts3a', 'ENSDARG00000098751', '+', '-39301'), ('FQ323163.1', 'ENSDARG00000098531', '+', '-53007')	('hspa5', 'ENSDARG00000103846', '+', '+523'), ('rabepk', 'ENSDARG00000103899', '-', '+29047'), ('gng10', 'ENSDARG00000104043', '+', '+32707')
RegenPk_1189	23:7571856-7572276	0.941641	0.00243321	('hck', 'ENSDARG00000058647', '+', '-95')	('hck', 'ENSDARG00000058647', '+', '-95'), ('si:ch211-200e2.1', 'ENSDARG00000087032', '+', '-34966'), ('gata5', 'ENSDARG00000017821', '+', '-126310')	('tm9sf4', 'ENSDARG00000002536', '+', '+42759'), ('plagl2', 'ENSDARG00000076657', '-', '+168806'), ('pofut1', 'ENSDARG00000008953', '+', '+186004')
RegenPk_1190	5:56858679-56859139	0.992874	0.00424573	('pisd', 'ENSDARG00000052462', '-', '-183')	('pisd', 'ENSDARG00000052462', '-', '-183'), ('RNF224', 'ENSDARG00000095415', '-', '-48466'), ('si:ch211-202f5.3', 'ENSDARG00000092998', '+', '-49112')	('zgc:193711', 'ENSDARG00000101901', '-', '+95029'), ('hspb2', 'ENSDARG00000052450', '-', '+112131'), ('cryabb', 'ENSDARG00000101380', '+', '+112428')
RegenPk_1191	3:33168522-33168671	1.65303	0.00618917	('hspb9', 'ENSDARG00000078674', '+', '+212')	('rarab', 'ENSDARG00000034893', '-', '-40689'), ('CT583642.1', 'ENSDARG00000101017', '-', '-316299'), ('casp6l2', 'ENSDARG00000070368', '-', '-326756')	('hspb9', 'ENSDARG00000078674', '+', '+212'), ('pyya', 'ENSDARG00000053449', '+', '+40629'), ('mpp2a', 'ENSDARG00000053453', '+', '+44766')
RegenPk_1192	15:9141541-9141708	1.40207	0.00631015	('ptgir', 'ENSDARG00000038278', '+', '-365')	('ptgir', 'ENSDARG00000038278', '+', '-365'), ('si:dkey-202g17.3', 'ENSDARG00000057504', '+', '-44874'), ('ppm1na', 'ENSDARG00000010231', '+', '-64636')	('calm3a', 'ENSDARG00000100825', '-', '+154633'), ('slc37a4a', 'ENSDARG00000038106', '+', '+176925'), ('si:ch211-261a10.5', 'ENSDARG00000097085', '-', '+177234')
RegenPk_1193	9:33327718-33327939	1.22112	0.00697047	('slc5a3b', 'ENSDARG00000077812', '-', '-1370')	('slc5a3b', 'ENSDARG00000077812', '-', '-1370'), ('si:ch211-125e6.8', 'ENSDARG00000094518', '-', '-16987'), ('casq2', 'ENSDARG00000008982', '-', '-31337')	('atp5o', 'ENSDARG00000001788', '+', '+6948'), ('dopey2', 'ENSDARG00000055857', '+', '+16154'), ('si:ch211-125e6.14', 'ENSDARG00000094183', '+', '+68999')
RegenPk_1194	20:9223262-9223579	0.882244	0.00736547	('si:ch211-59d15.4', 'ENSDARG00000092174', '+', '+78')	('ylpm1', 'ENSDARG00000043680', '-', '-11161'), ('bpnt1', 'ENSDARG00000043684', '+', '-82394'), ('SAYSD1', 'ENSDARG00000043687', '+', '-86790')	('si:ch211-59d15.4', 'ENSDARG00000092174', '+', '+78'), ('kcnk5b', 'ENSDARG00000012390', '+', '+12355'), ('nt5c1bb', 'ENSDARG00000033742', '+', '+66140')
RegenPk_1195	12:33258599-33258964	0.808674	0.0120747	('slc16a3', 'ENSDARG00000045051', '-', '-110')	('slc16a3', 'ENSDARG00000045051', '-', '-110'), ('csnk1db', 'ENSDARG00000006125', '+', '-39260'), ('c1qtnf1', 'ENSDARG00000088878', '-', '-44870')	('ccdc57', 'ENSDARG00000089863', '+', '+2184'), ('fasn', 'ENSDARG00000087657', '+', '+35984'), ('zgc:91940', 'ENSDARG00000071414', '-', '+99815')
RegenPk_1196	15:28477395-28477958	0.760106	0.0130957	('pitpnaa', 'ENSDARG00000039490', '+', '+112')	('slc43a2a', 'ENSDARG00000036848', '+', '-41780'), ('si:dkey-118k5.3', 'ENSDARG00000087736', '+', '-55529'), ('myo1cb', 'ENSDARG00000061579', '+', '-142417')	('pitpnaa', 'ENSDARG00000039490', '+', '+112'), ('git1', 'ENSDARG00000039489', '-', '+70024'), ('ankrd13b', 'ENSDARG00000014652', '+', '+72310')
RegenPk_1197	2:12128171-12128529	0.807253	0.0138889	('abhd3', 'ENSDARG00000018809', '-', '+398')	('greb1l', 'ENSDARG00000039196', '+', '-226207'), ('ftr01', 'ENSDARG00000003909', '+', '-241679'), ('MFF (1 of many)', 'ENSDARG00000039203', '-', '-249026')	('abhd3', 'ENSDARG00000018809', '-', '+398'), ('trove2', 'ENSDARG00000089225', '+', '+11666'), ('cdc73', 'ENSDARG00000020201', '+', '+34605')
RegenPk_1198	6:40664424-40664575	1.09894	0.0163577	('eno1b', 'ENSDARG00000013750', '+', '-332')	('eno1b', 'ENSDARG00000013750', '+', '-332'), ('ppil1', 'ENSDARG00000015422', '-', '-4363'), ('slc6a11a', 'ENSDARG00000074002', '+', '-32969')	('rereb', 'ENSDARG00000075670', '+', '+9301'), ('si:ch211-157b11.14', 'ENSDARG00000076850', '-', '+35550'), ('RNF223 (1 of many)', 'ENSDARG00000098411', '-', '+38987')
RegenPk_1199	11:8119779-8120122	0.950444	0.0166375	('prkacba', 'ENSDARG00000001782', '+', '-142')	('prkacba', 'ENSDARG00000001782', '+', '-142'), ('ttll7', 'ENSDARG00000062973', '-', '-3526'), ('adgrl2a', 'ENSDARG00000069356', '+', '-601190')	('samd13', 'ENSDARG00000062977', '+', '+23083'), ('uox', 'ENSDARG00000007024', '-', '+38222'), ('dnase2b', 'ENSDARG00000077918', '+', '+41159')
RegenPk_1200	17:6060247-6060514	1.10805	0.0166402	('BX000363.1', 'ENSDARG00000088631', '+', '+94')	('ptk2ba', 'ENSDARG00000022841', '-', '-14794'), ('chrna2a', 'ENSDARG00000006602', '+', '-137729'), ('ephx2', 'ENSDARG00000040255', '-', '-141526')	('BX000363.1', 'ENSDARG00000088631', '+', '+94'), ('dusp23b', 'ENSDARG00000089245', '+', '+58949'), ('SLC22A3', 'ENSDARG00000058775', '-', '+131240')
RegenPk_1201	7:17822325-17822487	1.76486	0.0171625	('si:ch73-40a2.1', 'ENSDARG00000105521', '+', '+1124')	('ehbp1l1a', 'ENSDARG00000057353', '+', '-81739'), ('kcnk7', 'ENSDARG00000057331', '+', '-101282'), ('taf6l', 'ENSDARG00000079684', '+', '-120790')	('si:ch73-40a2.1', 'ENSDARG00000105521', '+', '+1124'), ('rab1ba', 'ENSDARG00000058044', '+', '+26204'), ('peli3', 'ENSDARG00000087452', '-', '+93767')
RegenPk_1202	14:16023134-16023645	-0.701392	0.0173687	('pcdh12', 'ENSDARG00000076594', '-', '-711')	('pcdh12', 'ENSDARG00000076594', '-', '-711'), ('prpf19', 'ENSDARG00000015239', '+', '-41074'), ('polr1a', 'ENSDARG00000098375', '+', '-177584')	('itln3', 'ENSDARG00000003523', '+', '+15962'), ('ltc4s', 'ENSDARG00000062598', '-', '+50801'), ('maml1', 'ENSDARG00000076466', '-', '+94359')
RegenPk_1203	9:2931379-2931626	1.40471	0.0177609	('zak', 'ENSDARG00000006978', '-', '-1505')	('zak', 'ENSDARG00000006978', '-', '-1505'), ('cdca7a', 'ENSDARG00000077620', '-', '-45272'), ('sp3a', 'ENSDARG00000001549', '+', '-175306')	('rapgef4', 'ENSDARG00000079872', '-', '+96733'), ('si:ch211-173m16.2', 'ENSDARG00000093284', '+', '+97606'), ('si:ch1073-219n12.1', 'ENSDARG00000063580', '+', '+118044')
RegenPk_1204	8:6782025-6782217	1.05335	0.0179087	('dock5', 'ENSDARG00000001968', '-', '-81')	('dock5', 'ENSDARG00000001968', '-', '-81'), ('tas2r202', 'ENSDARG00000103097', '+', '-197172'), ('vsig8b', 'ENSDARG00000013685', '+', '-248729')	('nefmb', 'ENSDARG00000043697', '+', '+37793'), ('neflb', 'ENSDARG00000012426', '-', '+51721'), ('si:ch211-255g12.8', 'ENSDARG00000069627', '-', '+71974')
RegenPk_1205	9:9441452-9441786	0.926237	0.0184275	('si:ch211-214p13.9', 'ENSDARG00000091411', '-', '+48')	('zgc:113337', 'ENSDARG00000041998', '-', '-71598'), ('si:ch211-214p13.8', 'ENSDARG00000092106', '+', '-123434'), ('si:ch211-214p13.3', 'ENSDARG00000087403', '-', '-137137')	('si:ch211-214p13.9', 'ENSDARG00000091411', '-', '+48'), ('maats1', 'ENSDARG00000006292', '+', '+21897'), ('nr1i2', 'ENSDARG00000029766', '+', '+82871')
RegenPk_1206	6:23611328-23611612	0.955543	0.0197149	('pik3r6a', 'ENSDARG00000100336', '+', '+386')	('pik3r5', 'ENSDARG00000102762', '+', '-149028'), ('ntn1a', 'ENSDARG00000105112', '-', '-156134'), ('stx8', 'ENSDARG00000103173', '+', '-393327')	('pik3r6a', 'ENSDARG00000100336', '+', '+386'), ('zgc:158654', 'ENSDARG00000104460', '+', '+41314'), ('glulb', 'ENSDARG00000100003', '+', '+97884')
RegenPk_1207	9:21420378-21420606	-1.13866	0.0197149	('popdc2', 'ENSDARG00000069922', '-', '-340')	('popdc2', 'ENSDARG00000069922', '-', '-340'), ('hsd3b1', 'ENSDARG00000069926', '+', '-36916'), ('si:rp71-68n21.9', 'ENSDARG00000067751', '+', '-66344')	('cox17', 'ENSDARG00000069920', '-', '+6884'), ('si:rp71-68n21.12', 'ENSDARG00000077382', '+', '+12624'), ('ska3', 'ENSDARG00000069917', '+', '+28459')
RegenPk_1208	15:1174347-1174531	1.71103	0.0209685	('p2ry13', 'ENSDARG00000069944', '+', '-372')	('p2ry13', 'ENSDARG00000069944', '+', '-372'), ('p2ry12', 'ENSDARG00000069945', '+', '-18578'), ('igsf10', 'ENSDARG00000077497', '+', '-48586')	('mlf1', 'ENSDARG00000077301', '+', '+12832'), ('gfm1', 'ENSDARG00000063624', '+', '+31877'), ('lxn', 'ENSDARG00000043102', '-', '+63692')
RegenPk_1209	7:73890517-73891111	0.707067	0.0218212	('rbpms', 'ENSDARG00000099396', '-', '-202')	('rbpms', 'ENSDARG00000099396', '-', '-202'), ('FP236812.6', 'ENSDARG00000103722', '+', '-255103'), ('hist1h4l', 'ENSDARG00000086555', '+', '-256374')	('cldnd1a', 'ENSDARG00000104439', '-', '+6959'), ('tyrp1a', 'ENSDARG00000029204', '+', '+50560'), ('ppp1cbl', 'ENSDARG00000102012', '+', '+179192')
RegenPk_1210	1:54460036-54460436	-0.691668	0.0219209	('mb', 'ENSDARG00000031952', '+', '+56')	('rab1aa', 'ENSDARG00000052263', '-', '-6448'), ('sertad2a', 'ENSDARG00000093412', '-', '-19142'), ('aftpha', 'ENSDARG00000069249', '+', '-42573')	('mb', 'ENSDARG00000031952', '+', '+56'), ('pane1', 'ENSDARG00000024681', '-', '+28724'), ('zgc:158803', 'ENSDARG00000019765', '-', '+45201')
RegenPk_1211	2:43619600-43620153	-0.6892	0.0219209	('nrp1b', 'ENSDARG00000027290', '+', '-53')	('nrp1b', 'ENSDARG00000027290', '+', '-53'), ('pard3ab', 'ENSDARG00000010583', '+', '-264375'), ('crema', 'ENSDARG00000023217', '-', '-272699')	('itgb1b.1', 'ENSDARG00000053232', '+', '+99807'), ('itgb1b.2', 'ENSDARG00000022689', '+', '+99872'), ('epc1b', 'ENSDARG00000060054', '+', '+147308')
RegenPk_1212	13:956463-956723	0.885809	0.0222972	('plek', 'ENSDARG00000104325', '-', '-763')	('plek', 'ENSDARG00000104325', '-', '-763'), ('prokr1b', 'ENSDARG00000090315', '+', '-76014'), ('CU929052.1', 'ENSDARG00000074919', '-', '-92510')	('cnrip1b', 'ENSDARG00000037337', '+', '+3058'), ('ppp3r1a', 'ENSDARG00000092659', '+', '+13313'), ('pno1', 'ENSDARG00000008502', '-', '+43212')
RegenPk_1213	4:4253086-4253236	1.75657	0.0227596	('cd9b', 'ENSDARG00000016691', '-', '-401')	('cd9b', 'ENSDARG00000016691', '-', '-401'), ('asb15b', 'ENSDARG00000045863', '-', '-132887'), ('lmod2b', 'ENSDARG00000045864', '-', '-142483')	('ano2', 'ENSDARG00000101363', '+', '+10548'), ('ntf3', 'ENSDARG00000059043', '-', '+169901'), ('tbc1d30', 'ENSDARG00000075281', '-', '+245687')
RegenPk_1214	2:37854903-37855236	0.848857	0.0228739	('mettl17', 'ENSDARG00000103889', '-', '-54')	('mettl17', 'ENSDARG00000103889', '-', '-54'), ('parp2', 'ENSDARG00000079202', '+', '-705'), ('sdr39u1', 'ENSDARG00000099617', '+', '-21839')	('si:ch211-284o19.8', 'ENSDARG00000053836', '-', '+27139'), ('zgc:66427', 'ENSDARG00000023303', '-', '+37121'), ('cbln13', 'ENSDARG00000026904', '+', '+37245')
RegenPk_1215	3:47409057-47409305	0.836322	0.0244721	('il21r.1', 'ENSDARG00000069961', '-', '+58')	('il21r.2', 'ENSDARG00000078649', '-', '-34618'), ('pdpk1a', 'ENSDARG00000062304', '-', '-53121'), ('kctd5a', 'ENSDARG00000015722', '-', '-80165')	('il21r.1', 'ENSDARG00000069961', '-', '+58'), ('ube2ia', 'ENSDARG00000052649', '+', '+3334'), ('baiap3', 'ENSDARG00000079264', '+', '+39957')
RegenPk_1216	10:1092340-1092538	-0.994422	0.0254879	('bmpr1bb', 'ENSDARG00000102742', '-', '+112')	('unc5c', 'ENSDARG00000087341', '+', '-44305'), ('glis3', 'ENSDARG00000069726', '-', '-418135'), ('rfx3', 'ENSDARG00000014550', '-', '-466703')	('bmpr1bb', 'ENSDARG00000102742', '-', '+112'), ('bmpr1bb', 'ENSDARG00000075729', '-', '+93321'), ('pdlim5b', 'ENSDARG00000027600', '-', '+188690')
RegenPk_1217	25:1468983-1469238	-0.928243	0.0255703	('avpr1aa', 'ENSDARG00000077083', '+', '+83')	('itga11b', 'ENSDARG00000007950', '-', '-122879'), ('fem1b', 'ENSDARG00000062636', '+', '-214225'), ('cln6b', 'ENSDARG00000090002', '-', '-215251')	('avpr1aa', 'ENSDARG00000077083', '+', '+83'), ('ppm1h', 'ENSDARG00000063684', '+', '+42209'), ('mon2', 'ENSDARG00000099798', '-', '+127607')
RegenPk_1218	9:1086595-1086801	-1.12356	0.0261047	('gpr1', 'ENSDARG00000101366', '-', '-1516')	('gpr1', 'ENSDARG00000101366', '-', '-1516'), ('ino80da', 'ENSDARG00000104727', '-', '-40092'), ('stk24a', 'ENSDARG00000100955', '+', '-82114')	('rap2aa', 'ENSDARG00000077553', '+', '+77102'), ('CABZ01066921.1', 'ENSDARG00000106418', '+', '+91103'), ('casp8l2', 'ENSDARG00000070272', '+', '+250197')
RegenPk_1219	5:31275167-31275393	-0.99314	0.0278189	('tmem119b', 'ENSDARG00000068036', '-', '+212')	('iscub', 'ENSDARG00000026582', '+', '-15390'), ('pkn3', 'ENSDARG00000079585', '-', '-18088'), ('zdhhc12b', 'ENSDARG00000052787', '+', '-55169')	('tmem119b', 'ENSDARG00000068036', '-', '+212'), ('coro1cb', 'ENSDARG00000021193', '-', '+29129'), ('ssh1b', 'ENSDARG00000010031', '-', '+53480')
RegenPk_1220	25:23430004-23430221	0.809054	0.0280197	('phlda2', 'ENSDARG00000042874', '-', '-1574')	('phlda2', 'ENSDARG00000042874', '-', '-1574'), ('CU024870.1', 'ENSDARG00000103841', '+', '-37681'), ('osbpl5', 'ENSDARG00000076002', '+', '-168736')	('nap1l4a', 'ENSDARG00000070560', '-', '+55457'), ('cpt1ab', 'ENSDARG00000062054', '+', '+64330'), ('si:ch211-236l14.1', 'ENSDARG00000095051', '+', '+174750')
RegenPk_1221	9:31471213-31471449	-0.914194	0.0287974	('zic2a', 'ENSDARG00000015554', '+', '+84')	('clybl', 'ENSDARG00000029729', '+', '-114366'), ('si:ch211-184m13.4', 'ENSDARG00000079522', '-', '-145885'), ('gpr183a', 'ENSDARG00000010317', '-', '-173792')	('zic2a', 'ENSDARG00000015554', '+', '+84'), ('zic5', 'ENSDARG00000016022', '-', '+32247'), ('tmtc4', 'ENSDARG00000020447', '-', '+242998')
RegenPk_1222	21:30132114-30132367	0.809278	0.0291959	('hbegfb', 'ENSDARG00000031246', '-', '+12')	('pfdn1', 'ENSDARG00000014536', '-', '-8524'), ('slc23a1', 'ENSDARG00000015033', '-', '-57801'), ('prob1', 'ENSDARG00000086705', '+', '-84112')	('hbegfb', 'ENSDARG00000031246', '-', '+12'), ('hnrnph1l', 'ENSDARG00000005551', '-', '+12829'), ('si:ch211-59d17.3', 'ENSDARG00000055999', '+', '+25812')
RegenPk_1223	4:12726380-12726799	-0.786498	0.0297259	('mgst1.2', 'ENSDARG00000022165', '-', '+75')	('mgst1.1', 'ENSDARG00000032618', '-', '-7071'), ('lmo3', 'ENSDARG00000008720', '+', '-112715'), ('arhgef39', 'ENSDARG00000013476', '-', '-248210')	('mgst1.2', 'ENSDARG00000022165', '-', '+75'), ('dera', 'ENSDARG00000005897', '-', '+40980'), ('helb', 'ENSDARG00000053127', '-', '+55744')
RegenPk_1224	23:31887902-31888090	0.928361	0.030137	('myb', 'ENSDARG00000053666', '+', '+896')	('hbs1l', 'ENSDARG00000036778', '-', '-4299'), ('aldh8a1', 'ENSDARG00000036776', '-', '-50774'), ('sgk1', 'ENSDARG00000025522', '-', '-121218')	('myb', 'ENSDARG00000053666', '+', '+896'), ('armc1l', 'ENSDARG00000020887', '+', '+98355'), ('mtfr2', 'ENSDARG00000060394', '-', '+98762')
RegenPk_1225	17:37247435-37247670	0.80897	0.0309598	('asxl2', 'ENSDARG00000076501', '-', '+26')	('dtnbb', 'ENSDARG00000013020', '-', '-38471'), ('dnmt3ab', 'ENSDARG00000015566', '-', '-140178'), ('dpysl5a', 'ENSDARG00000011141', '-', '-258488')	('asxl2', 'ENSDARG00000076501', '-', '+26'), ('kif3cb', 'ENSDARG00000079500', '-', '+19059'), ('slc30a1b', 'ENSDARG00000053896', '+', '+20683')
RegenPk_1226	17:6045501-6045693	0.991216	0.0316804	('ptk2ba', 'ENSDARG00000022841', '-', '-11')	('ptk2ba', 'ENSDARG00000022841', '-', '-11'), ('chrna2a', 'ENSDARG00000006602', '+', '-122946'), ('ephx2', 'ENSDARG00000040255', '-', '-126743')	('BX000363.1', 'ENSDARG00000088631', '+', '+14877'), ('dusp23b', 'ENSDARG00000089245', '+', '+73732'), ('SLC22A3', 'ENSDARG00000058775', '-', '+146023')
RegenPk_1227	8:11512460-11512789	-0.673414	0.0328989	('si:ch211-248e11.2', 'ENSDARG00000058940', '-', '-56')	('si:ch211-248e11.2', 'ENSDARG00000058940', '-', '-56'), ('fxn', 'ENSDARG00000074356', '+', '-225019'), ('tjp2b', 'ENSDARG00000023443', '+', '-225038')	('fnbp1a', 'ENSDARG00000036156', '-', '+89986'), ('ift81', 'ENSDARG00000007444', '+', '+91741'), ('atp2a2a', 'ENSDARG00000029439', '+', '+136903')
RegenPk_1228	19:32579214-32579473	-0.759011	0.0329198	('fabp11a', 'ENSDARG00000017299', '+', '+46')	('mrpl53', 'ENSDARG00000008920', '+', '-8646'), ('pag1', 'ENSDARG00000055875', '-', '-16545'), ('znf704', 'ENSDARG00000061718', '-', '-124551')	('fabp11a', 'ENSDARG00000017299', '+', '+46'), ('fam8a1a', 'ENSDARG00000017111', '+', '+35335'), ('atxn1a', 'ENSDARG00000061687', '+', '+155342')
RegenPk_1229	6:49064340-49064538	0.94007	0.0339463	('si:ch211-105j21.9', 'ENSDARG00000097845', '-', '-7')	('si:ch211-105j21.9', 'ENSDARG00000097845', '-', '-7'), ('sycp1', 'ENSDARG00000003904', '+', '-10351'), ('slc16a1a', 'ENSDARG00000016963', '+', '-84890')	('slc5a8l', 'ENSDARG00000003697', '-', '+15610'), ('tshba', 'ENSDARG00000033726', '+', '+18049'), ('slc25a22', 'ENSDARG00000020893', '+', '+32544')
RegenPk_1230	9:14535270-14535647	0.699481	0.0346148	('nrp2b', 'ENSDARG00000038446', '-', '-1827')	('nrp2b', 'ENSDARG00000038446', '-', '-1827'), ('abcb6b', 'ENSDARG00000074254', '-', '-233009'), ('si:ch211-67e16.11', 'ENSDARG00000095580', '+', '-354450')	('pard3bb', 'ENSDARG00000034555', '-', '+701468'), ('fn1a', 'ENSDARG00000019815', '-', '+917978'), ('si:dkey-103d23.3', 'ENSDARG00000095057', '-', '+1316802')
RegenPk_1231	8:8887411-8887651	0.861124	0.0372411	('pim2', 'ENSDARG00000059001', '+', '+1754')	('otud5a', 'ENSDARG00000059006', '+', '-65214'), ('si:ch211-180f4.1', 'ENSDARG00000077112', '+', '-80184'), ('elk1', 'ENSDARG00000078066', '+', '-213719')	('pim2', 'ENSDARG00000059001', '+', '+1754'), ('si:dkey-83k24.5', 'ENSDARG00000093019', '+', '+10796'), ('slc35a2', 'ENSDARG00000058990', '+', '+21369')
RegenPk_1232	3:32547944-32548458	0.701694	0.0404046	('kat8', 'ENSDARG00000027187', '+', '+1331')	('rnf25', 'ENSDARG00000027182', '+', '-8769'), ('si:dkey-16l2.16', 'ENSDARG00000037967', '+', '-18150'), ('thoc6', 'ENSDARG00000037966', '+', '-28218')	('kat8', 'ENSDARG00000027187', '+', '+1331'), ('si:dkey-16l2.17', 'ENSDARG00000027196', '+', '+9792'), ('fus', 'ENSDARG00000037968', '+', '+18506')
RegenPk_1233	10:44147799-44148168	0.774253	0.0410197	('cldn5b', 'ENSDARG00000014059', '+', '-309')	('cldn5b', 'ENSDARG00000014059', '+', '-309'), ('sept5b', 'ENSDARG00000036031', '-', '-30303'), ('mctp1b', 'ENSDARG00000060871', '-', '-65101')	('acads', 'ENSDARG00000030781', '-', '+22885'), ('crybb1', 'ENSDARG00000068507', '-', '+32611'), ('cryba4', 'ENSDARG00000024548', '+', '+47253')
RegenPk_1234	24:12794456-12794823	0.881541	0.0412405	('pck2', 'ENSDARG00000020956', '-', '-136')	('pck2', 'ENSDARG00000020956', '-', '-136'), ('si:dkeyp-28d2.4', 'ENSDARG00000041828', '+', '-25729'), ('si:dkeyp-28d2.4', 'ENSDARG00000103768', '+', '-44776')	('psme1', 'ENSDARG00000002165', '+', '+6745'), ('FITM1 (1 of many)', 'ENSDARG00000108683', '-', '+19540'), ('tceb1a', 'ENSDARG00000045355', '+', '+44376')
RegenPk_1235	10:42152157-42152622	0.691068	0.042393	('rhof', 'ENSDARG00000054389', '-', '+28')	('tmem120b', 'ENSDARG00000042929', '+', '-40784'), ('morn3', 'ENSDARG00000021697', '-', '-40965'), ('kdm2bb', 'ENSDARG00000046010', '-', '-66374')	('rhof', 'ENSDARG00000054389', '-', '+28'), ('setd1ba', 'ENSDARG00000060847', '+', '+5916'), ('car15', 'ENSDARG00000060829', '-', '+58400')
RegenPk_1236	15:47206986-47207770	0.67841	0.0433019	('stard10', 'ENSDARG00000097718', '+', '-244')	('stard10', 'ENSDARG00000097718', '+', '-244'), ('CABZ01078944.1', 'ENSDARG00000086356', '-', '-81173'), ('CABZ01087568.1', 'ENSDARG00000104615', '+', '-123922')	('CU633855.1', 'ENSDARG00000089563', '-', '+27491'), ('kbtbd3', 'ENSDARG00000060512', '-', '+46253'), ('eif3k', 'ENSDARG00000068289', '-', '+53538')
RegenPk_1237	15:42803613-42803797	0.890035	0.043604	('si:ch211-181d7.3', 'ENSDARG00000068621', '-', '+340')	('si:ch211-181d7.1', 'ENSDARG00000091847', '-', '-23337'), ('si:ch211-181d7.1', 'ENSDARG00000088274', '-', '-39386'), ('grik1b', 'ENSDARG00000040627', '+', '-161526')	('si:ch211-181d7.3', 'ENSDARG00000068621', '-', '+340'), ('slc8a2b', 'ENSDARG00000100592', '+', '+7933'), ('acsl3a', 'ENSDARG00000032079', '+', '+235244')
RegenPk_1238	24:20181259-20181345	0.8584	0.0443994	('acaa1', 'ENSDARG00000004687', '+', '-409')	('acaa1', 'ENSDARG00000004687', '+', '-409'), ('map3k20', 'ENSDARG00000074219', '-', '-4885'), ('BX247944.1', 'ENSDARG00000075631', '+', '-107200')	('dlec1', 'ENSDARG00000075825', '-', '+43890'), ('plcd1a', 'ENSDARG00000059123', '+', '+46106'), ('vill', 'ENSDARG00000001909', '-', '+124024')
RegenPk_1239	16:51543270-51543590	-0.735778	0.0467365	('si:ch211-107n13.1', 'ENSDARG00000062517', '-', '-48')	('si:ch211-107n13.1', 'ENSDARG00000062517', '-', '-48'), ('CU469384.1', 'ENSDARG00000103312', '+', '-81336'), ('serpinb1l4', 'ENSDARG00000096888', '-', '-108512')	('SLC9A1', 'ENSDARG00000067784', '+', '+55048'), ('col27a1a', 'ENSDARG00000101258', '+', '+333276'), ('rpl28', 'ENSDARG00000005791', '-', '+487654')
RegenPk_1240	6:46695799-46696374	0.779499	0.0467365	('tespa1', 'ENSDARG00000053311', '+', '-258')	('tespa1', 'ENSDARG00000053311', '+', '-258'), ('oxtrl', 'ENSDARG00000044175', '+', '-29251'), ('ptgis', 'ENSDARG00000060094', '-', '-108242')	('tarbp2', 'ENSDARG00000070471', '-', '+37412'), ('zgc:66479', 'ENSDARG00000008732', '-', '+44487'), ('igfn1.2', 'ENSDARG00000075926', '-', '+70072')
RegenPk_1241	10:24679755-24679909	1.57639	0.0475856	('stoml3b', 'ENSDARG00000057035', '-', '-1053')	[('stoml3b', 'ENSDARG00000057035', '-', '-1053'), ('vps36', 'ENSDARG00000057021', '+', '-6205'), ('slc46a3', 'ENSDARG00000077313', '+', '-21601')]	[('proser1', 'ENSDARG00000086302', '-', '+10556'), ('thsd1', 'ENSDARG00000075273', '+', '+28808'), ('si:ch211-287a12.9', 'ENSDARG00000057004', '-', '+40441')]
RegenPk_1242	10:36403646-36404315	0.721335	0.0499561	('or104-2', 'ENSDARG00000068659', '+', '+1487')	('or106-1', 'ENSDARG00000068661', '+', '-13236'), ('or106-2', 'ENSDARG00000103685', '+', '-19039'), ('or106-3', 'ENSDARG00000103418', '+', '-24844')	('or104-2', 'ENSDARG00000068659', '+', '+1487'), ('or104-1', 'ENSDARG00000101806', '+', '+7125'), ('ubl3a', 'ENSDARG00000099532', '-', '+58824')
RegenPk_1243	3:16115282-16115968	-0.613159	0.0504499	('st8sia6', 'ENSDARG00000021195', '+', '+499')	('rpl19', 'ENSDARG00000013307', '+', '-35514'), ('cacnb1', 'ENSDARG00000002167', '-', '-37742'), ('arl5c', 'ENSDARG00000035719', '-', '-123368')	('st8sia6', 'ENSDARG00000021195', '+', '+499'), ('bckdhbl', 'ENSDARG00000093569', '-', '+24401'), ('GJC1', 'ENSDARG00000077563', '-', '+38179')
RegenPk_1244	7:44106092-44106471	-0.630095	0.0525291	('cdh5', 'ENSDARG00000075549', '+', '+89')	('cdh11', 'ENSDARG00000021442', '-', '-604826'), ('cdh8', 'ENSDARG00000037478', '-', '-1133472'), ('BX284696.1', 'ENSDARG00000099710', '+', '-1506520')	('cdh5', 'ENSDARG00000075549', '+', '+89'), ('bean1', 'ENSDARG00000087413', '+', '+39347'), ('si:ch211-189a15.5', 'ENSDARG00000088428', '+', '+148250')
RegenPk_1245	10:13280995-13281368	0.855607	0.0525922	('si:busm1-57f23.1', 'ENSDARG00000074425', '-', '+67')	('rassf6', 'ENSDARG00000000804', '+', '-29720'), ('musk', 'ENSDARG00000098764', '-', '-60314'), ('lpar1', 'ENSDARG00000099840', '+', '-238645')	('si:busm1-57f23.1', 'ENSDARG00000074425', '-', '+67'), ('tmem267', 'ENSDARG00000000142', '+', '+39779'), ('il11ra', 'ENSDARG00000026736', '-', '+157420')
RegenPk_1246	9:21715679-21715889	1.09165	0.0531393	('aff3', 'ENSDARG00000079575', '-', '+3')	('mphosph8', 'ENSDARG00000005576', '-', '-37677'), ('zmym2', 'ENSDARG00000027353', '-', '-66489'), ('gja3', 'ENSDARG00000021889', '+', '-118666')	('aff3', 'ENSDARG00000079575', '-', '+3'), ('arhgef7a', 'ENSDARG00000006299', '+', '+9232'), ('sox1a', 'ENSDARG00000069866', '+', '+196080')
RegenPk_1247	23:4753581-4753820	0.880003	0.0542441	('gp9', 'ENSDARG00000090638', '+', '+53')	('IQSEC1 (1 of many)', 'ENSDARG00000073822', '+', '-108767'), ('nup210', 'ENSDARG00000063333', '+', '-209507'), ('wnt7ab', 'ENSDARG00000002483', '+', '-278400')	('gp9', 'ENSDARG00000090638', '+', '+53'), ('cnbpa', 'ENSDARG00000045776', '-', '+15680'), ('raf1a', 'ENSDARG00000096415', '+', '+20034')
RegenPk_1248	22:23053254-23053501	0.988311	0.0558223	('ptprc', 'ENSDARG00000071437', '-', '-298')	('ptprc', 'ENSDARG00000071437', '-', '-298'), ('nr5a2', 'ENSDARG00000100940', '-', '-358637'), ('kif14', 'ENSDARG00000062187', '+', '-640462')	('nek7', 'ENSDARG00000056966', '-', '+160576'), ('lhx9', 'ENSDARG00000056979', '-', '+187780'), ('si:dkey-121a9.3', 'ENSDARG00000071439', '-', '+199736')
RegenPk_1249	6:183454-183772	-0.723223	0.0558223	('mgat3b', 'ENSDARG00000036619', '+', '+644')	('tab1', 'ENSDARG00000036613', '+', '-20522'), ('CABZ01066696.1', 'ENSDARG00000091603', '+', '-40075'), ('zglp1', 'ENSDARG00000067669', '+', '-48518')	('mgat3b', 'ENSDARG00000036619', '+', '+644'), ('CABZ01084570.1', 'ENSDARG00000006544', '-', '+17237'), ('TMPRSS6', 'ENSDARG00000102260', '-', '+35009')
RegenPk_1250	24:3204719-3205100	0.729927	0.0559228	('inhbaa', 'ENSDARG00000012671', '-', '-827')	('inhbaa', 'ENSDARG00000012671', '-', '-827'), ('cidea', 'ENSDARG00000098245', '-', '-244524'), ('tubb6', 'ENSDARG00000104801', '-', '-256247')	('gyg1b', 'ENSDARG00000059391', '+', '+71161'), ('bdh1', 'ENSDARG00000059388', '+', '+91658'), ('sugct', 'ENSDARG00000102341', '-', '+105969')
RegenPk_1251	3:23090651-23090782	-1.06462	0.0559228	('col1a1a', 'ENSDARG00000012405', '+', '-217')	('col1a1a', 'ENSDARG00000012405', '+', '-217'), ('gngt2a', 'ENSDARG00000010680', '+', '-128502'), ('b4galnt2.1', 'ENSDARG00000094579', '+', '-157429')	('ppp1r9ba', 'ENSDARG00000079366', '+', '+27440'), ('rapgefl1', 'ENSDARG00000079912', '-', '+186456'), ('casc3', 'ENSDARG00000029911', '-', '+240690')
RegenPk_1252	15:201656-201729	2.83965	0.0636324	('MFRP', 'ENSDARG00000087814', '-', '+294')	('CABZ01033205.1', 'ENSDARG00000090943', '-', '-14120'), ('CABZ01033206.1', 'ENSDARG00000079795', '-', '-24582'), ('med17', 'ENSDARG00000006345', '+', '-40153')	('MFRP', 'ENSDARG00000087814', '-', '+294'), ('CABZ01029366.1', 'ENSDARG00000105271', '-', '+14863'), ('limk1a', 'ENSDARG00000103467', '-', '+141830')
RegenPk_1253	5:1697912-1698013	1.00382	0.0643427	('rplp0', 'ENSDARG00000051783', '-', '+211')	('si:ch73-55i23.1', 'ENSDARG00000042090', '+', '-51473'), ('zgc:101699', 'ENSDARG00000033355', '+', '-85823'), ('rcl1', 'ENSDARG00000038312', '-', '-93426')	('rplp0', 'ENSDARG00000051783', '-', '+211'), ('dhx33', 'ENSDARG00000051785', '+', '+2009'), ('NUPR2', 'ENSDARG00000094300', '-', '+36201')
RegenPk_1254	12:33260489-33260795	0.689876	0.0649062	('ccdc57', 'ENSDARG00000089863', '+', '+323')	('slc16a3', 'ENSDARG00000045051', '-', '-1971'), ('csnk1db', 'ENSDARG00000006125', '+', '-41121'), ('c1qtnf1', 'ENSDARG00000088878', '-', '-46731')	('ccdc57', 'ENSDARG00000089863', '+', '+323'), ('fasn', 'ENSDARG00000087657', '+', '+34123'), ('zgc:91940', 'ENSDARG00000071414', '-', '+97954')
RegenPk_1255	19:4995954-4996442	-0.685759	0.0651973	('ppp1r1b', 'ENSDARG00000076280', '+', '+133')	('cdk12', 'ENSDARG00000063726', '+', '-56333'), ('fbxl20', 'ENSDARG00000075567', '-', '-61273'), ('st3gal1l', 'ENSDARG00000079310', '+', '-112616')	('ppp1r1b', 'ENSDARG00000076280', '+', '+133'), ('stard3', 'ENSDARG00000017809', '+', '+56263'), ('MREG', 'ENSDARG00000011076', '+', '+77626')
RegenPk_1256	16:26358899-26359041	0.983948	0.0657689	('arhgef1b', 'ENSDARG00000055837', '-', '-1')	('arhgef1b', 'ENSDARG00000055837', '-', '-1'), ('cd79a', 'ENSDARG00000037473', '-', '-91644'), ('lipeb', 'ENSDARG00000101145', '-', '-100174')	('erfl1', 'ENSDARG00000086892', '-', '+23465'), ('megf8', 'ENSDARG00000079751', '-', '+205256'), ('trim35-28', 'ENSDARG00000021021', '+', '+207106')
RegenPk_1257	17:6608540-6608711	1.02264	0.0699472	('afg1la', 'ENSDARG00000011466', '+', '-234')	('afg1la', 'ENSDARG00000011466', '+', '-234'), ('vsnl1b', 'ENSDARG00000044053', '-', '-27317'), ('smc6', 'ENSDARG00000091821', '+', '-98385')	('foxo3a', 'ENSDARG00000023058', '+', '+27146'), ('si:ch211-191l23.4', 'ENSDARG00000097784', '+', '+56482'), ('si:ch73-242m19.1', 'ENSDARG00000058782', '+', '+62695')
RegenPk_1258	19:42997050-42997320	0.968438	0.0700809	('si:dkey-228a15.1', 'ENSDARG00000095698', '-', '-63')	('si:dkey-228a15.1', 'ENSDARG00000095698', '-', '-63'), ('si:dkey-267n13.1', 'ENSDARG00000035665', '-', '-9066'), ('zgc:123103', 'ENSDARG00000099200', '-', '-15284')	('zgc:103438', 'ENSDARG00000035663', '-', '+6675'), ('sytl1', 'ENSDARG00000070094', '-', '+21888'), ('fkbp9', 'ENSDARG00000005023', '-', '+40829')
RegenPk_1259	7:8097778-8097946	0.986349	0.0719196	('f13a1b', 'ENSDARG00000036893', '-', '+423')	('si:dkey-185m8.2', 'ENSDARG00000099026', '+', '-19314'), ('si:ch211-163c2.3', 'ENSDARG00000105415', '-', '-175285'), ('si:ch211-163c2.2', 'ENSDARG00000070065', '-', '-290991')	('f13a1b', 'ENSDARG00000036893', '-', '+423'), ('jac7', 'ENSDARG00000039100', '+', '+14727'), ('zgc:172143', 'ENSDARG00000105433', '+', '+23807')
RegenPk_200	16:1344345-1344543	1.67049	0.000242899	('cers2b', 'ENSDARG00000058992', '+', '-6082')	('cers2b', 'ENSDARG00000058992', '+', '-6082'), ('celf3b', 'ENSDARG00000006983', '+', '-37947'), ('CABZ01052815.1', 'ENSDARG00000063407', '+', '-68737')	('sim1a', 'ENSDARG00000023316', '-', '+134691'), ('ascc3', 'ENSDARG00000086678', '-', '+392071'), ('CABZ01085971.1', 'ENSDARG00000099788', '-', '+468328')
RegenPk_201	12:34125719-34126431	1.35205	3.0256e-07	('socs3b', 'ENSDARG00000026611', '+', '+31001')	('cyth1b', 'ENSDARG00000021488', '+', '-175210'), ('timp2a', 'ENSDARG00000061226', '-', '-191694'), ('sfxn2', 'ENSDARG00000017960', '+', '-251993')	('socs3b', 'ENSDARG00000026611', '+', '+31001'), ('pgs1', 'ENSDARG00000075857', '-', '+31178'), ('tha1', 'ENSDARG00000076225', '+', '+151595')
RegenPk_202	7:73622593-73622774	0.908851	0.0447377	('zgc:173552', 'ENSDARG00000086709', '-', '-111')	('zgc:173552', 'ENSDARG00000086709', '-', '-111'), ('FP236812.3', 'ENSDARG00000079652', '-', '-2150'), ('zgc:92594', 'ENSDARG00000089517', '-', '-9109')	('H2AFX (1 of many)', 'ENSDARG00000074260', '-', '+1148'), ('zgc:163061', 'ENSDARG00000075538', '-', '+2611'), ('FP236812.4', 'ENSDARG00000086751', '-', '+5433')
RegenPk_204	14:22939198-22939480	-0.997311	0.0459145	('enox2', 'ENSDARG00000078942', '+', '-160457')	('enox2', 'ENSDARG00000078942', '+', '-160457'), ('graf4b', 'ENSDARG00000074582', '+', '-645000'), ('smyd5', 'ENSDARG00000071669', '+', '-737827')	('si:ch211-221f10.2', 'ENSDARG00000076547', '+', '+281526'), ('med12', 'ENSDARG00000103953', '+', '+357405'), ('mars2', 'ENSDARG00000009218', '-', '+448230')
RegenPk_205	20:37873438-37873787	1.40368	2.63874e-06	('pex3', 'ENSDARG00000013973', '+', '-15998')	('pex3', 'ENSDARG00000013973', '+', '-15998'), ('adat2', 'ENSDARG00000041944', '-', '-16010'), ('aig1', 'ENSDARG00000007171', '+', '-115262')	('atf3', 'ENSDARG00000007823', '+', '+18142'), ('batf3', 'ENSDARG00000042577', '-', '+37372'), ('nsl1', 'ENSDARG00000024471', '-', '+44448')
RegenPk_206	23:6404803-6404997	-1.23823	0.0623701	('ppp1r12b', 'ENSDARG00000075779', '-', '+37396')	('syt2a', 'ENSDARG00000025206', '+', '-105977'), ('zmp:0000001139', 'ENSDARG00000071261', '+', '-197331'), ('mybpha', 'ENSDARG00000058799', '+', '-261369')	('ppp1r12b', 'ENSDARG00000075779', '-', '+37396'), ('bmp7b', 'ENSDARG00000063230', '-', '+183227'), ('spo11', 'ENSDARG00000013837', '+', '+205581')
RegenPk_207	2:30997680-30997774	-1.69162	0.0319733	('lipin2', 'ENSDARG00000061214', '+', '-20909')	('lipin2', 'ENSDARG00000061214', '+', '-20909'), ('myom1a', 'ENSDARG00000061249', '+', '-65072'), ('myl12.2', 'ENSDARG00000025326', '-', '-68338')	('emilin2a', 'ENSDARG00000061196', '-', '+39593'), ('yes1', 'ENSDARG00000005941', '+', '+290137'), ('adcyap1b', 'ENSDARG00000027740', '-', '+321674')
RegenPk_208	19:21194295-21194368	1.66563	0.0636324	('nutf2l', 'ENSDARG00000014499', '+', '-643')	('nutf2l', 'ENSDARG00000014499', '+', '-643'), ('ngly1', 'ENSDARG00000003205', '-', '-1104'), ('kat2b', 'ENSDARG00000062634', '+', '-54307')	('adnp2b', 'ENSDARG00000028431', '+', '+7070'), ('txnl4a', 'ENSDARG00000036190', '+', '+14583'), ('cndp2', 'ENSDARG00000003931', '+', '+22406')
RegenPk_210	15:47171583-47172055	1.43711	7.43262e-09	('stard10', 'ENSDARG00000097718', '+', '+35315')	('CABZ01078944.1', 'ENSDARG00000086356', '-', '-45614'), ('CABZ01087568.1', 'ENSDARG00000104615', '+', '-88363'), ('sidt2', 'ENSDARG00000045976', '+', '-129016')	('stard10', 'ENSDARG00000097718', '+', '+35315'), ('CU633855.1', 'ENSDARG00000089563', '-', '+63050'), ('kbtbd3', 'ENSDARG00000060512', '-', '+81812')
RegenPk_211	16:48771599-48771722	1.16774	0.0529098	('brd2b', 'ENSDARG00000046087', '+', '-331')	('brd2b', 'ENSDARG00000046087', '+', '-331'), ('tap1', 'ENSDARG00000079766', '+', '-35023'), ('notchl', 'ENSDARG00000088308', '-', '-39740')	('si:ch73-31d8.2', 'ENSDARG00000097239', '+', '+39986'), ('FQ976914.1', 'ENSDARG00000098654', '-', '+201089'), ('satb1b', 'ENSDARG00000062621', '-', '+509438')
RegenPk_212	19:16003315-16003436	-1.49727	0.0557554	('cited4a', 'ENSDARG00000035990', '-', '-52310')	('cited4a', 'ENSDARG00000035990', '-', '-52310'), ('si:ch211-206a7.2', 'ENSDARG00000024619', '+', '-336447'), ('ppp1r8a', 'ENSDARG00000007186', '+', '-385740')	('ctps1a', 'ENSDARG00000030700', '+', '+108301'), ('rab42a', 'ENSDARG00000034215', '+', '+124646'), ('gmeb1', 'ENSDARG00000062060', '+', '+156702')
RegenPk_213	3:39278682-39279285	0.820289	0.0281035	('arhgap23a', 'ENSDARG00000052950', '-', '+34582')	('plcd3a', 'ENSDARG00000052957', '-', '-115550'), ('nmt1a', 'ENSDARG00000052966', '-', '-160922'), ('si:ch211-232p21.6', 'ENSDARG00000089377', '-', '-212127')	('arhgap23a', 'ENSDARG00000052950', '-', '+34582'), ('zgc:100868', 'ENSDARG00000004748', '-', '+67763'), ('zgc:165423', 'ENSDARG00000052905', '+', '+119173')
RegenPk_214	17:41022156-41022266	1.27942	0.0675328	('mrpl33', 'ENSDARG00000104031', '+', '+12439')	('si:dkey-16j16.4', 'ENSDARG00000089862', '-', '-21491'), ('slc4a1ap', 'ENSDARG00000034160', '+', '-98195'), ('supt7l', 'ENSDARG00000013461', '-', '-98418')	('mrpl33', 'ENSDARG00000104031', '+', '+12439'), ('rbks', 'ENSDARG00000019877', '-', '+104280'), ('babam2', 'ENSDARG00000038863', '+', '+104447')
RegenPk_218	13:24902861-24903217	1.17241	5.13943e-05	('kat6b', 'ENSDARG00000055429', '-', '-123298')	('kat6b', 'ENSDARG00000055429', '-', '-123298'), ('si:dkey-24f15.2', 'ENSDARG00000094665', '+', '-179911'), ('dusp13a', 'ENSDARG00000061498', '+', '-190632')	('adka', 'ENSDARG00000039429', '-', '+165771'), ('ap3m1', 'ENSDARG00000029928', '+', '+166360'), ('vcla', 'ENSDARG00000044968', '-', '+250890')
RegenPk_219	16:6925403-6925672	0.971091	0.00830747	('arhgef2', 'ENSDARG00000075819', '+', '-1607')	('arhgef2', 'ENSDARG00000075819', '+', '-1607'), ('mbpb', 'ENSDARG00000089413', '-', '-16434'), ('znf236', 'ENSDARG00000095890', '+', '-115898')	('eaf1', 'ENSDARG00000070795', '+', '+78096'), ('pmvk', 'ENSDARG00000070798', '-', '+78712'), ('bbs9', 'ENSDARG00000079217', '+', '+91387')
RegenPk_220	23:41211695-41211800	-1.44159	0.0636324	('nhsa', 'ENSDARG00000070227', '+', '+83419')	('reps2', 'ENSDARG00000076768', '+', '-195993'), ('TMEM27', 'ENSDARG00000041644', '-', '-209483'), ('si:dkeyp-27c8.1', 'ENSDARG00000092956', '-', '-286859')	('nhsa', 'ENSDARG00000070227', '+', '+83419'), ('TGM1 (1 of many)', 'ENSDARG00000104218', '-', '+164638'), ('scube3', 'ENSDARG00000011490', '-', '+324660')
RegenPk_223	22:7629139-7629360	0.969047	0.0660064	('AL929276.2', 'ENSDARG00000089356', '+', '+1531')	('BX511034.8', 'ENSDARG00000104640', '-', '-12954'), ('BX511034.3', 'ENSDARG00000088966', '-', '-36560'), ('BX511034.1', 'ENSDARG00000071629', '-', '-95498')	('AL929276.2', 'ENSDARG00000089356', '+', '+1531'), ('si:ch211-59h6.1', 'ENSDARG00000013022', '-', '+41084'), ('AL929276.1', 'ENSDARG00000071630', '-', '+71785')
RegenPk_225	23:5123804-5123921	-1.6992	0.0139754	('CABZ01030038.1', 'ENSDARG00000098308', '+', '+22890')	('kcna2b', 'ENSDARG00000102064', '-', '-27171'), ('ngfa', 'ENSDARG00000058961', '-', '-83930'), ('taz', 'ENSDARG00000041421', '-', '-133806')	('CABZ01030038.1', 'ENSDARG00000098308', '+', '+22890'), ('zgc:194242', 'ENSDARG00000079532', '-', '+61138'), ('ube2t', 'ENSDARG00000063285', '-', '+64994')
RegenPk_226	11:44435971-44436594	1.18223	2.19969e-06	('irf2bp2b', 'ENSDARG00000098635', '+', '+24705')	('tomm20b', 'ENSDARG00000103566', '-', '-50999'), ('tbce', 'ENSDARG00000099921', '-', '-75585'), ('rbm34', 'ENSDARG00000101877', '+', '-81293')	('irf2bp2b', 'ENSDARG00000098635', '+', '+24705'), ('map1lc3c', 'ENSDARG00000100528', '-', '+103572'), ('strn', 'ENSDARG00000100011', '+', '+107411')
RegenPk_227	18:28996458-28996700	-1.17334	0.0297259	('syt9a', 'ENSDARG00000003994', '+', '+13903')	('si:ch211-174j14.2', 'ENSDARG00000093015', '-', '-35907'), ('spon1a', 'ENSDARG00000010029', '+', '-410179'), ('kiaa1549lb', 'ENSDARG00000062086', '+', '-872199')	('syt9a', 'ENSDARG00000003994', '+', '+13903'), ('ppfibp2a', 'ENSDARG00000061977', '+', '+170353'), ('mafa', 'ENSDARG00000015890', '+', '+427346')
RegenPk_233	7:70992952-70993067	-2.17368	0.00552986	('dhx15', 'ENSDARG00000015392', '-', '+99626')	('ppargc1a', 'ENSDARG00000067829', '-', '-773744'), ('gba3', 'ENSDARG00000031150', '+', '-1105155'), ('adgra3', 'ENSDARG00000073673', '-', '-1159933')	('dhx15', 'ENSDARG00000015392', '-', '+99626'), ('sod3a', 'ENSDARG00000070168', '+', '+103751'), ('ccdc149a', 'ENSDARG00000078829', '-', '+150482')
RegenPk_234	16:42750237-42750329	1.92563	0.0707861	('dpy19l1l', 'ENSDARG00000069995', '+', '+13519')	('tbx20', 'ENSDARG00000005150', '-', '-130297'), ('herpud2', 'ENSDARG00000021033', '+', '-172594'), ('si:ch211-135n15.1', 'ENSDARG00000088867', '+', '-177026')	('dpy19l1l', 'ENSDARG00000069995', '+', '+13519'), ('slc4a7', 'ENSDARG00000073952', '-', '+116086'), ('si:ch211-135n15.2', 'ENSDARG00000096933', '+', '+118637')
RegenPk_236	8:2180806-2180879	-2.23086	0.0505294	('si:dkeyp-117b11.3', 'ENSDARG00000095437', '-', '+6758')	('si:dkeyp-117b11.2', 'ENSDARG00000076419', '-', '-9257'), ('si:dkeyp-117b11.1', 'ENSDARG00000090607', '-', '-86238'), ('cltcl1', 'ENSDARG00000091618', '-', '-126450')	('si:dkeyp-117b11.3', 'ENSDARG00000095437', '-', '+6758'), ('plat', 'ENSDARG00000062707', '-', '+67092'), ('ikbkb', 'ENSDARG00000079123', '+', '+79706')
RegenPk_238	15:26459882-26460370	1.56043	8.24719e-11	('rtn4rl1b', 'ENSDARG00000098528', '-', '-24297')	('rtn4rl1b', 'ENSDARG00000098528', '-', '-24297'), ('dph1', 'ENSDARG00000057973', '-', '-306327'), ('hic1', 'ENSDARG00000055493', '+', '-714347')	('rpa1', 'ENSDARG00000003938', '-', '+145987'), ('serpinf2b', 'ENSDARG00000061383', '-', '+159650'), ('wdr81', 'ENSDARG00000079702', '-', '+177946')
RegenPk_241	15:32945625-32945811	1.33381	0.025875	('spg20b', 'ENSDARG00000103457', '+', '-5364')	('spg20b', 'ENSDARG00000103457', '+', '-5364'), ('CR855389.1', 'ENSDARG00000099243', '+', '-60532'), ('postnb', 'ENSDARG00000104267', '+', '-93603')	('dclk1b', 'ENSDARG00000104664', '+', '+17695'), ('mab21l1', 'ENSDARG00000102047', '+', '+267242'), ('nbeab', 'ENSDARG00000105184', '-', '+658276')
RegenPk_244	25:34686111-34686234	1.48549	0.0105726	('ano5a', 'ENSDARG00000015731', '+', '-1575')	('ano5a', 'ENSDARG00000015731', '+', '-1575'), ('ano9a', 'ENSDARG00000076320', '-', '-8783'), ('ano9a', 'ENSDARG00000078941', '+', '-35454')	('slc17a6a', 'ENSDARG00000001127', '+', '+59846'), ('fancf', 'ENSDARG00000019250', '-', '+105035'), ('gas2a', 'ENSDARG00000001259', '+', '+113783')
RegenPk_245	10:35181604-35181881	1.13025	0.0283433	('zgc:110006', 'ENSDARG00000030803', '-', '-16919')	('zgc:110006', 'ENSDARG00000030803', '-', '-16919'), ('supt20', 'ENSDARG00000078658', '-', '-73395'), ('alg5', 'ENSDARG00000061235', '-', '-122237')	('nsun5', 'ENSDARG00000043209', '+', '+27326'), ('ripk4', 'ENSDARG00000043211', '-', '+27726'), ('pom121', 'ENSDARG00000055113', '-', '+60708')
RegenPk_254	24:19747213-19747545	0.863284	0.00971844	('CU638714.1', 'ENSDARG00000100303', '+', '-28552')	('CU638714.1', 'ENSDARG00000100303', '+', '-28552'), ('csrnp1b', 'ENSDARG00000038429', '-', '-172558'), ('slco5a1a', 'ENSDARG00000071685', '+', '-299905')	('CR381686.3', 'ENSDARG00000094073', '+', '+94812'), ('slc22a13b', 'ENSDARG00000059166', '-', '+125019'), ('oxsr1b', 'ENSDARG00000027500', '-', '+261167')
RegenPk_258	6:25001439-25001536	1.64703	0.0218752	('si:dkey-238n5.3', 'ENSDARG00000101252', '-', '+53790')	('barhl2', 'ENSDARG00000104361', '+', '-283444'), ('znf644b', 'ENSDARG00000102025', '+', '-439560'), ('tgfbr3', 'ENSDARG00000099979', '+', '-702389')	('si:dkey-238n5.3', 'ENSDARG00000101252', '-', '+53790'), ('znf326', 'ENSDARG00000098348', '-', '+64397'), ('lrrc8db', 'ENSDARG00000103840', '-', '+79716')
RegenPk_259	7:34928711-34928897	1.34041	0.00100592	('zdhhc1', 'ENSDARG00000077546', '+', '-9061')	('zdhhc1', 'ENSDARG00000077546', '+', '-9061'), ('hsd11b2', 'ENSDARG00000001975', '-', '-73907'), ('atp6v0d1', 'ENSDARG00000069090', '+', '-113912')	('tppp3', 'ENSDARG00000030463', '+', '+29364'), ('amfrb', 'ENSDARG00000105578', '+', '+45414'), ('dpep2', 'ENSDARG00000079216', '+', '+67773')
RegenPk_260	17:5166743-5166822	-2.0543	0.0636324	('runx2a', 'ENSDARG00000040261', '+', '+28044')	('cdc5l', 'ENSDARG00000043797', '+', '-263762'), ('KLHL29 (1 of many)', 'ENSDARG00000043799', '+', '-745556'), ('si:zfos-364h11.2', 'ENSDARG00000094606', '+', '-904077')	('runx2a', 'ENSDARG00000040261', '+', '+28044'), ('supt3h', 'ENSDARG00000098141', '-', '+100297'), ('clic5a', 'ENSDARG00000075993', '-', '+259467')
RegenPk_261	1:48767469-48767669	0.875204	0.0328065	('GSK3B (1 of many)', 'ENSDARG00000052468', '-', '-2440')	('GSK3B (1 of many)', 'ENSDARG00000052468', '-', '-2440'), ('si:dkeyp-80c12.8', 'ENSDARG00000094465', '-', '-50084'), ('msx1b', 'ENSDARG00000008886', '+', '-59089')	('taf5', 'ENSDARG00000018325', '+', '+3292'), ('USMG5', 'ENSDARG00000096003', '-', '+22903'), ('pdcd11', 'ENSDARG00000052480', '+', '+23028')
RegenPk_263	20:25975947-25976076	-1.25189	0.0674973	('exoc1', 'ENSDARG00000043019', '-', '+4172')	('chst14', 'ENSDARG00000043011', '-', '-126694'), ('cep135', 'ENSDARG00000002991', '+', '-163720'), ('si:dkeyp-117h8.2', 'ENSDARG00000011602', '-', '-165752')	('exoc1', 'ENSDARG00000043019', '-', '+4172'), ('zgc:153896', 'ENSDARG00000003977', '+', '+4725'), ('elmsan1a', 'ENSDARG00000011445', '-', '+27040')
RegenPk_267	11:44459502-44459811	0.703229	0.0499407	('irf2bp2b', 'ENSDARG00000098635', '+', '+1331')	('tomm20b', 'ENSDARG00000103566', '-', '-74373'), ('tbce', 'ENSDARG00000099921', '-', '-98959'), ('rbm34', 'ENSDARG00000101877', '+', '-104667')	('irf2bp2b', 'ENSDARG00000098635', '+', '+1331'), ('map1lc3c', 'ENSDARG00000100528', '-', '+80198'), ('strn', 'ENSDARG00000100011', '+', '+84037')
RegenPk_270	18:48882212-48882368	-1.35453	0.0285082	('ppp1r37', 'ENSDARG00000078458', '+', '-12710')	('ppp1r37', 'ENSDARG00000078458', '+', '-12710'), ('bmp16', 'ENSDARG00000103679', '+', '-83388'), ('gemin7', 'ENSDARG00000041011', '+', '-118161')	('FO681288.1', 'ENSDARG00000054584', '+', '+66798'), ('SHKBP1', 'ENSDARG00000105050', '+', '+76717'), ('esrrd', 'ENSDARG00000015064', '-', '+114400')
RegenPk_278	16:49061888-49062181	1.47417	5.88727e-05	('FQ976914.1', 'ENSDARG00000098654', '-', '-89285')	('FQ976914.1', 'ENSDARG00000098654', '-', '-89285'), ('si:ch73-31d8.2', 'ENSDARG00000097239', '+', '-250388'), ('brd2b', 'ENSDARG00000046087', '+', '-290705')	('satb1b', 'ENSDARG00000062621', '-', '+219064'), ('si:dkey-82o10.4', 'ENSDARG00000101526', '+', '+315742'), ('efhb', 'ENSDARG00000069703', '-', '+360598')
RegenPk_296	15:17434049-17434441	1.84969	1.64518e-12	('vmp1', 'ENSDARG00000012450', '+', '-26948')	('vmp1', 'ENSDARG00000012450', '+', '-26948'), ('cltcb', 'ENSDARG00000090716', '+', '-84765'), ('dhx40', 'ENSDARG00000041586', '+', '-112060')	('tubd1', 'ENSDARG00000058219', '-', '+35789'), ('rps6kb1b', 'ENSDARG00000058230', '+', '+36653'), ('snx19b', 'ENSDARG00000079931', '+', '+71467')
RegenPk_297	5:56057252-56057853	1.56189	3.55378e-11	('BX510307.1', 'ENSDARG00000099459', '+', '-149605')	('BX510307.1', 'ENSDARG00000099459', '+', '-149605'), ('tbx2a', 'ENSDARG00000018025', '-', '-213944'), ('acaca', 'ENSDARG00000078512', '-', '-311559')	('ppm1db', 'ENSDARG00000021380', '-', '+196978'), ('si:ch211-127d4.3', 'ENSDARG00000059636', '-', '+215764'), ('tia1', 'ENSDARG00000052536', '-', '+236778')
RegenPk_298	18:22824211-22824799	1.56382	2.11818e-09	('gnao1a', 'ENSDARG00000016676', '+', '-20106')	('gnao1a', 'ENSDARG00000016676', '+', '-20106'), ('hsf4', 'ENSDARG00000013251', '-', '-59934'), ('nudt21', 'ENSDARG00000003153', '-', '-78569')	('cbfb', 'ENSDARG00000040917', '+', '+180542'), ('mef2aa', 'ENSDARG00000031756', '+', '+373848'), ('mctp2a', 'ENSDARG00000001414', '+', '+550670')
RegenPk_299	20:23751984-23752464	1.75249	2.0615e-08	('cbr4', 'ENSDARG00000009074', '-', '+5980')	('palld', 'ENSDARG00000040009', '+', '-153087'), ('anapc4', 'ENSDARG00000032237', '-', '-156579'), ('slain2', 'ENSDARG00000032114', '-', '-179005')	('cbr4', 'ENSDARG00000009074', '-', '+5980'), ('si:ch211-191d2.2', 'ENSDARG00000090836', '+', '+6508'), ('nek1', 'ENSDARG00000022350', '+', '+16937')
RegenPk_300	19:25185142-25185453	1.79338	9.92833e-08	('si:dkey-154b15.1', 'ENSDARG00000057010', '-', '-11411')	('si:dkey-154b15.1', 'ENSDARG00000057010', '-', '-11411'), ('MYO1G', 'ENSDARG00000036104', '-', '-23959'), ('si:dkeyp-92c9.2', 'ENSDARG00000036105', '+', '-173196')	('si:ch211-195b13.1', 'ENSDARG00000016623', '+', '+102813'), ('eya3', 'ENSDARG00000036100', '+', '+121770'), ('si:ch211-195b13.6', 'ENSDARG00000078841', '-', '+188873')
RegenPk_301	13:949104-949369	2.03728	1.21153e-07	('plek', 'ENSDARG00000104325', '-', '+6594')	('prokr1b', 'ENSDARG00000090315', '+', '-68657'), ('CU929052.1', 'ENSDARG00000074919', '-', '-85153'), ('pcsk2', 'ENSDARG00000019451', '+', '-167576')	('plek', 'ENSDARG00000104325', '-', '+6594'), ('cnrip1b', 'ENSDARG00000037337', '+', '+10415'), ('ppp3r1a', 'ENSDARG00000092659', '+', '+20670')
RegenPk_302	6:53073102-53073535	1.48285	1.93698e-07	('fam212ab', 'ENSDARG00000070404', '-', '-23356')	('fam212ab', 'ENSDARG00000070404', '-', '-23356'), ('uba7', 'ENSDARG00000061222', '+', '-124461'), ('or136-1', 'ENSDARG00000105803', '+', '-128752')	('gnai2b', 'ENSDARG00000017294', '-', '+72689'), ('slc38a3b', 'ENSDARG00000091061', '-', '+154368'), ('CABZ01040256.1', 'ENSDARG00000102043', '+', '+185720')
RegenPk_303	24:24631565-24631865	1.68371	2.7938e-07	('pde7a', 'ENSDARG00000045305', '-', '+20566')	('mtfr1', 'ENSDARG00000045304', '+', '-49933'), ('armc1', 'ENSDARG00000013861', '-', '-52605'), ('bhlhe22', 'ENSDARG00000058039', '+', '-315548')	('pde7a', 'ENSDARG00000045305', '-', '+20566'), ('dnajc5b', 'ENSDARG00000058147', '+', '+32066'), ('trim55b', 'ENSDARG00000058158', '+', '+51987')
RegenPk_304	14:23651024-23651439	1.40902	3.0256e-07	('sh3rf2', 'ENSDARG00000101178', '+', '-19964')	('sh3rf2', 'ENSDARG00000101178', '+', '-19964'), ('kctd16a', 'ENSDARG00000004648', '+', '-136839'), ('nr3c1', 'ENSDARG00000025032', '-', '-147087')	('kif3a', 'ENSDARG00000087538', '+', '+22342'), ('il4', 'ENSDARG00000087909', '-', '+53349'), ('si:ch211-277c7.6', 'ENSDARG00000105377', '+', '+85242')
RegenPk_305	1:18044692-18044975	1.78167	3.0256e-07	('tbc1d1', 'ENSDARG00000062081', '-', '+34471')	('klf3', 'ENSDARG00000015495', '-', '-122707'), ('fam114a1', 'ENSDARG00000008287', '-', '-145702'), ('si:dkey-192k22.2', 'ENSDARG00000095111', '+', '-186906')	('tbc1d1', 'ENSDARG00000062081', '-', '+34471'), ('pgm2', 'ENSDARG00000018178', '-', '+66149'), ('si:dkey-167i21.2', 'ENSDARG00000093886', '-', '+73747')
RegenPk_306	20:48644698-48645041	1.38993	3.0256e-07	('prep', 'ENSDARG00000057151', '-', '-13013')	('prep', 'ENSDARG00000057151', '-', '-13013'), ('prdm1c', 'ENSDARG00000078161', '+', '-13140'), ('gareml', 'ENSDARG00000073933', '-', '-47065')	('insm1a', 'ENSDARG00000091756', '-', '+32913'), ('si:zfos-223e1.2', 'ENSDARG00000079997', '-', '+64324'), ('mgst3a', 'ENSDARG00000102744', '-', '+128567')
RegenPk_307	25:29650326-29651141	1.22067	3.0256e-07	('PRR5L', 'ENSDARG00000029431', '+', '-18793')	('PRR5L', 'ENSDARG00000029431', '+', '-18793'), ('CR759810.1', 'ENSDARG00000103517', '-', '-46263'), ('fam19a5b', 'ENSDARG00000045608', '-', '-105747')	('api5', 'ENSDARG00000033597', '+', '+37315'), ('hsd17b12a', 'ENSDARG00000015709', '+', '+102299'), ('alkbh3', 'ENSDARG00000045606', '+', '+139936')
RegenPk_308	7:5156142-5156563	1.31948	3.70496e-07	('si:cabz01074946.1', 'ENSDARG00000090396', '-', '+38900')	('si:cabz01074944.1', 'ENSDARG00000105509', '+', '-41780'), ('si:ch73-223f5.2', 'ENSDARG00000105493', '-', '-71080'), ('si:ch73-223f5.1', 'ENSDARG00000105364', '-', '-86435')	('si:cabz01074946.1', 'ENSDARG00000090396', '-', '+38900'), ('vangl2', 'ENSDARG00000027397', '-', '+97146'), ('arhgef11', 'ENSDARG00000052482', '-', '+209594')
RegenPk_309	16:49145151-49145589	1.54103	3.89964e-07	('satb1b', 'ENSDARG00000062621', '-', '+135728')	('FQ976914.1', 'ENSDARG00000098654', '-', '-172621'), ('si:ch73-31d8.2', 'ENSDARG00000097239', '+', '-333724'), ('brd2b', 'ENSDARG00000046087', '+', '-374041')	('satb1b', 'ENSDARG00000062621', '-', '+135728'), ('si:dkey-82o10.4', 'ENSDARG00000101526', '+', '+232406'), ('efhb', 'ENSDARG00000069703', '-', '+277262')
RegenPk_310	22:5024917-5025246	1.55199	3.89964e-07	('zgc:194627', 'ENSDARG00000102594', '-', '+32206')	('MYO9B (1 of many)', 'ENSDARG00000078313', '+', '-77762'), ('s1pr4', 'ENSDARG00000074851', '-', '-85974'), ('ncl1', 'ENSDARG00000058861', '-', '-157444')	('zgc:194627', 'ENSDARG00000102594', '-', '+32206'), ('tppp', 'ENSDARG00000104399', '+', '+68897'), ('CABZ01064972.1', 'ENSDARG00000098966', '-', '+108661')
RegenPk_311	1:4687400-4687701	1.77492	4.18272e-07	('ndfip2', 'ENSDARG00000033928', '-', '+9397')	('spry2', 'ENSDARG00000078308', '+', '-130015'), ('slitrk6', 'ENSDARG00000098769', '+', '-963643'), ('gpc5a', 'ENSDARG00000103647', '-', '-1812355')	('ndfip2', 'ENSDARG00000033928', '-', '+9397'), ('tuba8l2', 'ENSDARG00000031164', '+', '+17121'), ('stk16', 'ENSDARG00000037777', '+', '+37084')
RegenPk_312	20:16985168-16985508	1.37501	4.18272e-07	('nfkbiaa', 'ENSDARG00000005481', '+', '-3038')	('nfkbiaa', 'ENSDARG00000005481', '+', '-3038'), ('brms1lb', 'ENSDARG00000018047', '-', '-35615'), ('calm1b', 'ENSDARG00000034187', '+', '-141865')	('psma6b', 'ENSDARG00000013966', '-', '+21702'), ('si:ch73-74h11.1', 'ENSDARG00000062750', '-', '+87430'), ('si:dkey-5n18.1', 'ENSDARG00000043436', '-', '+156104')
RegenPk_313	20:37620072-37620416	1.36256	4.74623e-07	('si:ch211-202p1.5', 'ENSDARG00000096755', '-', '-32251')	('si:ch211-202p1.5', 'ENSDARG00000096755', '-', '-32251'), ('adgrg6', 'ENSDARG00000054137', '+', '-140089'), ('vta1', 'ENSDARG00000013732', '+', '-222424')	('hivep2a', 'ENSDARG00000039987', '-', '+105961'), ('aig1', 'ENSDARG00000007171', '+', '+138106'), ('adat2', 'ENSDARG00000041944', '-', '+237358')
RegenPk_314	9:9059432-9059687	1.53496	5.04591e-07	('ing1', 'ENSDARG00000019116', '-', '-58421')	('ing1', 'ENSDARG00000019116', '-', '-58421'), ('ube2al', 'ENSDARG00000003017', '+', '-69187'), ('ankrd10b', 'ENSDARG00000004771', '+', '-108125')	('sik1', 'ENSDARG00000058606', '+', '+74312'), ('cbsb', 'ENSDARG00000010946', '-', '+191356'), ('u2af1', 'ENSDARG00000015325', '-', '+205181')
RegenPk_315	10:37146027-37146242	1.71477	6.10678e-07	('vezf1a', 'ENSDARG00000008247', '+', '-6447')	('vezf1a', 'ENSDARG00000008247', '+', '-6447'), ('myo18aa', 'ENSDARG00000075752', '-', '-14531'), ('sez6a', 'ENSDARG00000100876', '-', '-162298')	('cuedc1a', 'ENSDARG00000068716', '+', '+47572'), ('ksr1a', 'ENSDARG00000068714', '+', '+83137'), ('nf1b', 'ENSDARG00000004184', '+', '+178736')
RegenPk_316	13:36216497-36216908	1.27314	7.21877e-07	('cox16', 'ENSDARG00000039136', '-', '-23226')	('cox16', 'ENSDARG00000039136', '-', '-23226'), ('slc8a3', 'ENSDARG00000004931', '-', '-51920'), ('map3k9', 'ENSDARG00000013491', '-', '-157829')	('actn1', 'ENSDARG00000007219', '-', '+48968'), ('dcaf5', 'ENSDARG00000060320', '-', '+96527'), ('pacs2', 'ENSDARG00000078185', '-', '+183809')
RegenPk_317	10:277003-277337	1.42386	9.45359e-07	('lrrc32', 'ENSDARG00000040621', '+', '-24745')	('lrrc32', 'ENSDARG00000040621', '+', '-24745'), ('klhl35', 'ENSDARG00000063577', '-', '-32264'), ('mpzl1l', 'ENSDARG00000059048', '+', '-63292')	('emsy', 'ENSDARG00000059059', '-', '+25686'), ('NHLRC3', 'ENSDARG00000102127', '-', '+32875'), ('akt2l', 'ENSDARG00000103612', '-', '+43948')
RegenPk_318	14:46473183-46473449	1.50245	9.9346e-07	('ehd1a', 'ENSDARG00000098853', '-', '+3504')	('map1lc3cl', 'ENSDARG00000075727', '+', '-54309'), ('si:ch211-168f7.5', 'ENSDARG00000088195', '-', '-65769'), ('ttc9c', 'ENSDARG00000007025', '+', '-110600')	('ehd1a', 'ENSDARG00000098853', '-', '+3504'), ('ubxn1', 'ENSDARG00000090309', '+', '+11034'), ('si:ch211-114c17.1', 'ENSDARG00000087994', '-', '+52199')
RegenPk_319	5:21380044-21380375	1.71062	9.9346e-07	('GAB3', 'ENSDARG00000076998', '+', '+6501')	('tenm1', 'ENSDARG00000003403', '-', '-276336'), ('sh2d1aa', 'ENSDARG00000095348', '+', '-595782'), ('BX470224.2', 'ENSDARG00000087523', '+', '-601088')	('GAB3', 'ENSDARG00000076998', '+', '+6501'), ('si:ch73-92i20.1', 'ENSDARG00000093081', '+', '+7296'), ('smarca1', 'ENSDARG00000012776', '-', '+47243')
RegenPk_320	1:4678022-4678485	1.29302	1.14229e-06	('ndfip2', 'ENSDARG00000033928', '-', '+18694')	('spry2', 'ENSDARG00000078308', '+', '-120718'), ('slitrk6', 'ENSDARG00000098769', '+', '-954346'), ('gpc5a', 'ENSDARG00000103647', '-', '-1803058')	('ndfip2', 'ENSDARG00000033928', '-', '+18694'), ('tuba8l2', 'ENSDARG00000031164', '+', '+26418'), ('stk16', 'ENSDARG00000037777', '+', '+46381')
RegenPk_321	17:1195247-1195743	1.3721	1.28064e-06	('CABZ01102109.1', 'ENSDARG00000077725', '-', '+168066')	('CABZ01060373.1', 'ENSDARG00000103671', '+', '-205533'), ('dnajc17', 'ENSDARG00000104959', '-', '-224383'), ('gchfr', 'ENSDARG00000098588', '+', '-335462')	('CABZ01102109.1', 'ENSDARG00000077725', '-', '+168066'), ('fancm', 'ENSDARG00000103933', '+', '+269732'), ('SLC25A29 (1 of many)', 'ENSDARG00000098849', '-', '+300839')
RegenPk_322	19:32756313-32757000	1.20848	1.28064e-06	('atxn1a', 'ENSDARG00000061687', '+', '-21971')	('atxn1a', 'ENSDARG00000061687', '+', '-21971'), ('fam8a1a', 'ENSDARG00000017111', '+', '-141978'), ('fabp11a', 'ENSDARG00000017299', '+', '-177267')	('gmpr', 'ENSDARG00000016160', '-', '+143693'), ('fuca1.2', 'ENSDARG00000035879', '-', '+150090'), ('fuca1.1', 'ENSDARG00000035890', '-', '+156597')
RegenPk_323	5:32065786-32066089	1.31765	1.42065e-06	('ier5l', 'ENSDARG00000054906', '+', '+125155')	('ntmt1', 'ENSDARG00000022399', '-', '-160814'), ('ndor1', 'ENSDARG00000007429', '+', '-175815'), ('gpr107', 'ENSDARG00000103200', '-', '-176312')	('ier5l', 'ENSDARG00000054906', '+', '+125155'), ('ppp2r4', 'ENSDARG00000031985', '-', '+147902'), ('crata', 'ENSDARG00000040248', '+', '+150013')
RegenPk_324	19:383782-384072	1.42926	1.96761e-06	('tnfaip8l2a', 'ENSDARG00000075592', '-', '-4384')	('tnfaip8l2a', 'ENSDARG00000075592', '-', '-4384'), ('vps72', 'ENSDARG00000063718', '+', '-18100'), ('mcl1a', 'ENSDARG00000009779', '+', '-35405')	('sema6d', 'ENSDARG00000002748', '+', '+6138'), ('dus3l', 'ENSDARG00000099528', '-', '+47863'), ('MTERF1', 'ENSDARG00000086107', '-', '+52364')
RegenPk_325	8:19163065-19163446	1.25747	4.79869e-06	('sema6bb', 'ENSDARG00000061976', '-', '+4039')	('rorca', 'ENSDARG00000057231', '-', '-294245'), ('sh3gl1b', 'ENSDARG00000002642', '-', '-313767'), ('mpnd', 'ENSDARG00000061989', '+', '-362913')	('sema6bb', 'ENSDARG00000061976', '-', '+4039'), ('si:ch73-222f22.2-si:ch73-222f22.2', 'ENSDARG00000094271-ENSDARG00000095763', '-', '+23012'), ('abhd17ab', 'ENSDARG00000043084', '-', '+52670')
RegenPk_326	5:8450830-8451394	1.21696	5.27946e-06	('tnksb', 'ENSDARG00000062897', '+', '+9078')	('agpat9l', 'ENSDARG00000006491', '+', '-36052'), ('adamts12', 'ENSDARG00000067549', '-', '-45047'), ('fgf10b', 'ENSDARG00000100475', '-', '-138002')	('tnksb', 'ENSDARG00000062897', '+', '+9078'), ('si:ch211-155m12.1', 'ENSDARG00000101642', '+', '+81900'), ('idua', 'ENSDARG00000062904', '+', '+91350')
RegenPk_327	18:49951585-49952054	1.15357	5.87924e-06	('dusp8b', 'ENSDARG00000039232', '+', '-6034')	('dusp8b', 'ENSDARG00000039232', '+', '-6034'), ('LRFN3', 'ENSDARG00000039500', '+', '-535179'), ('sb:cb81', 'ENSDARG00000040503', '-', '-627773')	('mob2b', 'ENSDARG00000012005', '+', '+23046'), ('abcc8b', 'ENSDARG00000077007', '-', '+138305'), ('scamp5b', 'ENSDARG00000040274', '+', '+140616')
RegenPk_328	1:43465760-43466197	1.37555	6.45647e-06	('slc43a3a', 'ENSDARG00000059682', '-', '-5657')	('slc43a3a', 'ENSDARG00000059682', '-', '-5657'), ('cabp2a', 'ENSDARG00000052016', '+', '-39989'), ('PTGDR2', 'ENSDARG00000099457', '+', '-71555')	('ctnnd1', 'ENSDARG00000078233', '+', '+5919'), ('si:ch211-165a10.9', 'ENSDARG00000104759', '+', '+69060'), ('si:dkey-59p5.2', 'ENSDARG00000075179', '+', '+72277')
RegenPk_329	21:3154322-3154610	1.87703	7.47241e-06	('ctif', 'ENSDARG00000090617', '+', '-63534')	('ctif', 'ENSDARG00000090617', '+', '-63534'), ('zbtb7c', 'ENSDARG00000100985', '-', '-106435'), ('hnrnpabb', 'ENSDARG00000099865', '+', '-141164')	('smad7', 'ENSDARG00000016858', '-', '+147454'), ('dym', 'ENSDARG00000042555', '-', '+307815'), ('atp8b1', 'ENSDARG00000060980', '-', '+394595')
RegenPk_330	16:30500554-30500996	1.21053	7.56723e-06	('pear1', 'ENSDARG00000060753', '+', '-20661')	('pear1', 'ENSDARG00000060753', '+', '-20661'), ('zgc:77086', 'ENSDARG00000014015', '-', '-24423'), ('cct3', 'ENSDARG00000016173', '-', '-37427')	('lmna', 'ENSDARG00000013415', '-', '+105617'), ('mc2r', 'ENSDARG00000054949', '+', '+117199'), ('mc5rb', 'ENSDARG00000054946', '-', '+125577')
RegenPk_331	5:37150845-37151048	1.82357	7.64639e-06	('dpf2', 'ENSDARG00000012219', '+', '-6656')	('dpf2', 'ENSDARG00000012219', '+', '-6656'), ('cdc42ep2', 'ENSDARG00000053959', '+', '-30322'), ('sptbn2', 'ENSDARG00000053956', '+', '-101893')	('chrm1b', 'ENSDARG00000009121', '-', '+13374'), ('myo1ca', 'ENSDARG00000020924', '+', '+34053'), ('AL935065.1', 'ENSDARG00000099693', '-', '+69779')
RegenPk_332	24:31424559-31425108	1.17197	8.32261e-06	('cpne3', 'ENSDARG00000104177', '+', '+12324')	('cremb', 'ENSDARG00000102899', '+', '-13449'), ('fam168b', 'ENSDARG00000101733', '+', '-27835'), ('abcd3a', 'ENSDARG00000104085', '-', '-29957')	('cpne3', 'ENSDARG00000104177', '+', '+12324'), ('cngb3.1', 'ENSDARG00000101225', '-', '+63755'), ('cngb3.2', 'ENSDARG00000101368', '-', '+77797')
RegenPk_333	13:40121915-40122461	1.17564	8.97319e-06	('loxl4', 'ENSDARG00000025089', '-', '-9265')	('loxl4', 'ENSDARG00000025089', '-', '-9265'), ('crtac1b', 'ENSDARG00000102517', '-', '-106406'), ('golga7bb', 'ENSDARG00000105099', '+', '-229077')	('zgc:123010', 'ENSDARG00000039082', '-', '+34728'), ('pyroxd2', 'ENSDARG00000014101', '-', '+68459'), ('slc25a28', 'ENSDARG00000052994', '+', '+86649')
RegenPk_334	21:41616273-41616436	1.87378	1.11902e-05	('pcyox1l', 'ENSDARG00000069003', '-', '-4867')	('pcyox1l', 'ENSDARG00000069003', '-', '-4867'), ('cpeb4b', 'ENSDARG00000100499', '-', '-107545'), ('hmp19', 'ENSDARG00000102975', '-', '-171179')	('ppp2r2bb', 'ENSDARG00000099221', '+', '+19772'), ('TCERG1 (1 of many)', 'ENSDARG00000030665', '-', '+188795'), ('rnf14', 'ENSDARG00000043905', '+', '+209879')
RegenPk_335	10:37145586-37145934	1.49776	1.12409e-05	('vezf1a', 'ENSDARG00000008247', '+', '-6073')	('vezf1a', 'ENSDARG00000008247', '+', '-6073'), ('myo18aa', 'ENSDARG00000075752', '-', '-14157'), ('sez6a', 'ENSDARG00000100876', '-', '-161924')	('cuedc1a', 'ENSDARG00000068716', '+', '+47946'), ('ksr1a', 'ENSDARG00000068714', '+', '+83511'), ('nf1b', 'ENSDARG00000004184', '+', '+179110')
RegenPk_336	6:34996557-34997063	1.21978	1.12409e-05	('hsd17b7', 'ENSDARG00000088140', '-', '-21919')	('hsd17b7', 'ENSDARG00000088140', '-', '-21919'), ('serbp1a', 'ENSDARG00000074242', '-', '-41447'), ('il12rb2', 'ENSDARG00000052157', '+', '-71596')	('ddr2a', 'ENSDARG00000100693', '-', '+52656'), ('uap1', 'ENSDARG00000052170', '-', '+71995'), ('uhmk1', 'ENSDARG00000059575', '+', '+72647')
RegenPk_337	2:7600509-7600895	1.42776	1.1587e-05	('asip2b', 'ENSDARG00000099781', '-', '-40309')	('asip2b', 'ENSDARG00000099781', '-', '-40309'), ('si:dkeyp-106c3.1', 'ENSDARG00000090623', '+', '-176793'), ('si:dkeyp-106c3.2', 'ENSDARG00000095549', '-', '-182905')	('wu:fc46h12', 'ENSDARG00000104814', '-', '+92953'), ('ripk2', 'ENSDARG00000104290', '-', '+172283'), ('CCDC39', 'ENSDARG00000100981', '-', '+297908')
RegenPk_338	8:50704891-50705545	1.07912	1.1587e-05	('egr3', 'ENSDARG00000089156', '+', '+33356')	('PEBP4', 'ENSDARG00000107065', '+', '-162155'), ('RHOBTB2 (1 of many)', 'ENSDARG00000074828', '+', '-200832'), ('ido1', 'ENSDARG00000033594', '-', '-211069')	('egr3', 'ENSDARG00000089156', '+', '+33356'), ('si:ch73-6l19.2', 'ENSDARG00000088388', '+', '+49111'), ('bin3', 'ENSDARG00000099651', '-', '+146042')
RegenPk_339	14:40454158-40454598	1.09598	1.46784e-05	('ef1', 'ENSDARG00000020759', '-', '+28849')	('tnmd', 'ENSDARG00000052615', '+', '-180294'), ('pcdh19', 'ENSDARG00000034344', '-', '-431619'), ('diaph2', 'ENSDARG00000076060', '+', '-1566939')	('ef1', 'ENSDARG00000020759', '-', '+28849'), ('taf7', 'ENSDARG00000019572', '+', '+30865'), ('si:ch211-106m9.1', 'ENSDARG00000098164', '+', '+52976')
RegenPk_340	14:15484642-15485149	1.04975	1.93747e-05	('ergic1', 'ENSDARG00000100047', '+', '-21516')	('ergic1', 'ENSDARG00000100047', '+', '-21516'), ('dusp1', 'ENSDARG00000100515', '-', '-26810'), ('neurl1b', 'ENSDARG00000099694', '-', '-50489')	('flt4', 'ENSDARG00000104453', '-', '+166199'), ('trim105', 'ENSDARG00000099885', '-', '+199903'), ('npy7r', 'ENSDARG00000103623', '+', '+231699')
RegenPk_341	7:37687830-37688168	1.2883	2.10135e-05	('heatr3', 'ENSDARG00000036076', '-', '-39782')	('heatr3', 'ENSDARG00000036076', '-', '-39782'), ('papd5', 'ENSDARG00000060071', '-', '-63486'), ('adcy7', 'ENSDARG00000060070', '-', '-100591')	('cebpa', 'ENSDARG00000036074', '-', '+128608'), ('cebpg', 'ENSDARG00000036073', '+', '+130393'), ('abcc12', 'ENSDARG00000013050', '-', '+224074')
RegenPk_342	5:69298837-69299126	1.55652	2.11689e-05	('rgs3a', 'ENSDARG00000099746', '+', '+84402')	('si:ch211-154e10.1', 'ENSDARG00000094605', '+', '-90080'), ('dnajc25', 'ENSDARG00000067613', '+', '-120651'), ('ugt2a1', 'ENSDARG00000051940', '-', '-123434')	('rgs3a', 'ENSDARG00000099746', '+', '+84402'), ('znf618', 'ENSDARG00000071469', '+', '+200383'), ('pappaa', 'ENSDARG00000101090', '+', '+338843')
RegenPk_343	23:38478482-38478988	1.23485	2.63757e-05	('tshz2', 'ENSDARG00000079201', '+', '-67296')	('tshz2', 'ENSDARG00000079201', '+', '-67296'), ('znf217', 'ENSDARG00000088123', '+', '-164680'), ('pfdn4', 'ENSDARG00000061228', '-', '-250148')	('zfp64', 'ENSDARG00000061147', '+', '+397115'), ('NFATC2 (1 of many)', 'ENSDARG00000100927', '-', '+612288'), ('sall4', 'ENSDARG00000044485', '+', '+749061')
RegenPk_344	15:18126652-18127020	1.29473	2.64418e-05	('phldb1b', 'ENSDARG00000079378', '-', '+33135')	[('atf5b', 'ENSDARG00000077785', '-', '-192768'), ('zgc:113279', 'ENSDARG00000099533', '+', '-214268'), ('POU2AF1', 'ENSDARG00000104312', '-', '-249539')]	[('phldb1b', 'ENSDARG00000079378', '-', '+33135'), ('arcn1b', 'ENSDARG00000031214', '-', '+52766'), ('cryaba', 'ENSDARG00000042621', '-', '+61820')]
RegenPk_345	11:24493037-24493387	1.24701	2.67787e-05	('INAVA (1 of many)', 'ENSDARG00000070571', '+', '-14304')	('INAVA (1 of many)', 'ENSDARG00000070571', '+', '-14304'), ('gpr25', 'ENSDARG00000057112', '+', '-27720'), ('olfml3b', 'ENSDARG00000062171', '-', '-49536')	('rnpep', 'ENSDARG00000012506', '+', '+28139'), ('cyb5r1', 'ENSDARG00000018966', '+', '+55550'), ('adipor1a', 'ENSDARG00000002912', '+', '+69328')
RegenPk_346	3:32693471-32694238	1.09896	2.71058e-05	('zgc:153733', 'ENSDARG00000053257', '-', '+6403')	('mylpfa', 'ENSDARG00000053254', '-', '-6961'), ('tbc1d10b', 'ENSDARG00000078604', '+', '-35990'), ('hsd3b7', 'ENSDARG00000036966', '+', '-81622')	('zgc:153733', 'ENSDARG00000053257', '-', '+6403'), ('cd2bp2', 'ENSDARG00000027357', '+', '+6474'), ('prr14', 'ENSDARG00000089232', '+', '+17226')
RegenPk_347	4:16183655-16184053	1.25423	2.71438e-05	('atp2b1a', 'ENSDARG00000012684', '-', '-57906')	('atp2b1a', 'ENSDARG00000012684', '-', '-57906'), ('mest', 'ENSDARG00000032319', '-', '-181394'), ('copg2', 'ENSDARG00000034823', '+', '-199068')	('si:dkeyp-38g8.5', 'ENSDARG00000056954', '+', '+142862'), ('epyc', 'ENSDARG00000056950', '-', '+161532'), ('kera', 'ENSDARG00000056938', '-', '+172397')
RegenPk_348	11:34683079-34683448	1.33517	2.75181e-05	('gnai2a', 'ENSDARG00000018174', '+', '-23764')	('gnai2a', 'ENSDARG00000018174', '+', '-23764'), ('slc38a3a', 'ENSDARG00000027065', '+', '-121157'), ('chchd4a', 'ENSDARG00000033376', '-', '-161318')	('fam212aa', 'ENSDARG00000070360', '+', '+103386'), ('traip', 'ENSDARG00000011262', '-', '+225916'), ('mon1a', 'ENSDARG00000078585', '+', '+226160')
RegenPk_349	8:40579335-40579675	1.63048	3.03221e-05	('dusp2', 'ENSDARG00000098108', '+', '+10063')	('NPC1L1', 'ENSDARG00000099558', '-', '-65747'), ('gck', 'ENSDARG00000068006', '+', '-141935'), ('myl7', 'ENSDARG00000019096', '-', '-154155')	('dusp2', 'ENSDARG00000098108', '+', '+10063'), ('adra2b', 'ENSDARG00000102096', '+', '+25768'), ('gpat2', 'ENSDARG00000053575', '+', '+348089')
RegenPk_350	14:40419563-40420442	1.00852	3.29984e-05	('ef1', 'ENSDARG00000020759', '-', '+63225')	('tnmd', 'ENSDARG00000052615', '+', '-145918'), ('pcdh19', 'ENSDARG00000034344', '-', '-397243'), ('diaph2', 'ENSDARG00000076060', '+', '-1532563')	('ef1', 'ENSDARG00000020759', '-', '+63225'), ('taf7', 'ENSDARG00000019572', '+', '+65241'), ('si:ch211-106m9.1', 'ENSDARG00000098164', '+', '+87352')
RegenPk_351	11:43907653-43907969	1.25083	3.43059e-05	('CABZ01080074.2', 'ENSDARG00000076371', '-', '-6175')	('CABZ01080074.2', 'ENSDARG00000076371', '-', '-6175'), ('CLDN34', 'ENSDARG00000054342', '-', '-32376'), ('CABZ01080075.1', 'ENSDARG00000035367', '+', '-42810')	('il1rapl1b', 'ENSDARG00000104853', '-', '+57538'), ('filip1l', 'ENSDARG00000037910', '+', '+68736'), ('LDB1 (1 of many)', 'ENSDARG00000103158', '+', '+106523')
RegenPk_352	19:32730029-32730574	1.14472	3.61159e-05	('atxn1a', 'ENSDARG00000061687', '+', '+4384')	('fam8a1a', 'ENSDARG00000017111', '+', '-115623'), ('fabp11a', 'ENSDARG00000017299', '+', '-150912'), ('mrpl53', 'ENSDARG00000008920', '+', '-159604')	('atxn1a', 'ENSDARG00000061687', '+', '+4384'), ('gmpr', 'ENSDARG00000016160', '-', '+170048'), ('fuca1.2', 'ENSDARG00000035879', '-', '+176445')
RegenPk_353	17:51753086-51753583	1.06008	4.39045e-05	('exd2', 'ENSDARG00000016117', '-', '-23694')	('exd2', 'ENSDARG00000016117', '-', '-23694'), ('si:ch211-168d23.3', 'ENSDARG00000086027', '+', '-78059'), ('odc1', 'ENSDARG00000007377', '+', '-98461')	('numb', 'ENSDARG00000027279', '-', '+50754'), ('flvcr2a', 'ENSDARG00000038957', '+', '+63477'), ('ERG28', 'ENSDARG00000070429', '-', '+95707')
RegenPk_354	7:56639864-56640396	1.22577	4.90596e-05	('senp8', 'ENSDARG00000019595', '-', '-105998')	('senp8', 'ENSDARG00000019595', '-', '-105998'), ('myo9aa', 'ENSDARG00000076729', '+', '-106076'), ('JPH3 (1 of many)', 'ENSDARG00000059534', '-', '-147802')	('scamp2l', 'ENSDARG00000017010', '+', '+147379'), ('enosf1', 'ENSDARG00000038359', '+', '+167673'), ('ADAMTS7', 'ENSDARG00000102478', '-', '+351770')
RegenPk_355	18:18980033-18980461	1.40854	5.25225e-05	('ppcdc', 'ENSDARG00000033020', '-', '+10207')	('si:dkey-73n10.1', 'ENSDARG00000069168', '-', '-27215'), ('arih1', 'ENSDARG00000003616', '+', '-89580'), ('arl2bp', 'ENSDARG00000025383', '-', '-94005')	('ppcdc', 'ENSDARG00000033020', '-', '+10207'), ('hacd3', 'ENSDARG00000016038', '+', '+12764'), ('vwa9', 'ENSDARG00000041429', '-', '+36606')
RegenPk_356	7:55424690-55425543	1.01943	5.7961e-05	('cbfa2t3', 'ENSDARG00000079012', '-', '-18687')	('cbfa2t3', 'ENSDARG00000079012', '-', '-18687'), ('pabpn1l', 'ENSDARG00000087996', '-', '-78068'), ('trappc2l', 'ENSDARG00000100109', '+', '-93018')	('ACSF3', 'ENSDARG00000059503', '+', '+223702'), ('cdh15', 'ENSDARG00000068191', '+', '+371995'), ('spg7', 'ENSDARG00000068187', '-', '+454153')
RegenPk_357	4:25306343-25306569	1.54159	6.07962e-05	('sfmbt2', 'ENSDARG00000045519', '+', '-10200')	('sfmbt2', 'ENSDARG00000045519', '+', '-10200'), ('tmem110l', 'ENSDARG00000045518', '-', '-24146'), ('itih5', 'ENSDARG00000045517', '+', '-75330')	('prkcq', 'ENSDARG00000034173', '+', '+95587'), ('pfkfb3', 'ENSDARG00000001953', '-', '+190386'), ('rbm17', 'ENSDARG00000031346', '-', '+219937')
RegenPk_358	21:41619240-41619941	1.11291	6.16707e-05	('pcyox1l', 'ENSDARG00000069003', '-', '-8103')	('pcyox1l', 'ENSDARG00000069003', '-', '-8103'), ('cpeb4b', 'ENSDARG00000100499', '-', '-110781'), ('hmp19', 'ENSDARG00000102975', '-', '-174415')	('ppp2r2bb', 'ENSDARG00000099221', '+', '+16536'), ('TCERG1 (1 of many)', 'ENSDARG00000030665', '-', '+185559'), ('rnf14', 'ENSDARG00000043905', '+', '+206643')
RegenPk_359	19:15901909-15902395	1.09011	6.70729e-05	('cited4a', 'ENSDARG00000035990', '-', '+48913')	('si:ch211-206a7.2', 'ENSDARG00000024619', '+', '-235224'), ('ppp1r8a', 'ENSDARG00000007186', '+', '-284517'), ('pdik1l', 'ENSDARG00000056509', '+', '-320958')	('cited4a', 'ENSDARG00000035990', '-', '+48913'), ('ctps1a', 'ENSDARG00000030700', '+', '+209524'), ('rab42a', 'ENSDARG00000034215', '+', '+225869')
RegenPk_360	12:26353741-26354397	1.02046	6.73816e-05	('itgb3b', 'ENSDARG00000045070', '+', '-10951')	('itgb3b', 'ENSDARG00000045070', '+', '-10951'), ('synpo2lb', 'ENSDARG00000078696', '-', '-14922'), ('myoz1b', 'ENSDARG00000071445', '-', '-36553')	('ndel1a', 'ENSDARG00000010953', '+', '+22418'), ('si:dkey-287g12.6', 'ENSDARG00000096808', '-', '+46035'), ('armc7', 'ENSDARG00000061197', '+', '+46208')
RegenPk_361	25:20987563-20987998	1.17155	7.25805e-05	('prr5a', 'ENSDARG00000075977', '-', '+6788')	('fbxl14a', 'ENSDARG00000034497', '-', '-19298'), ('chrm2b', 'ENSDARG00000029994', '+', '-31369'), ('gnaia', 'ENSDARG00000044760', '-', '-54427')	('prr5a', 'ENSDARG00000075977', '-', '+6788'), ('rad52', 'ENSDARG00000005274', '+', '+13241'), ('wnk1a', 'ENSDARG00000078992', '-', '+71244')
RegenPk_362	15:17416265-17416585	1.5141	8.60567e-05	('vmp1', 'ENSDARG00000012450', '+', '-9128')	('vmp1', 'ENSDARG00000012450', '+', '-9128'), ('cltcb', 'ENSDARG00000090716', '+', '-66945'), ('dhx40', 'ENSDARG00000041586', '+', '-94240')	('tubd1', 'ENSDARG00000058219', '-', '+53609'), ('rps6kb1b', 'ENSDARG00000058230', '+', '+54473'), ('snx19b', 'ENSDARG00000079931', '+', '+89287')
RegenPk_363	16:30611353-30611768	1.06867	8.89623e-05	('lmna', 'ENSDARG00000013415', '-', '-5168')	('lmna', 'ENSDARG00000013415', '-', '-5168'), ('pear1', 'ENSDARG00000060753', '+', '-131446'), ('zgc:77086', 'ENSDARG00000014015', '-', '-135208')	('mc2r', 'ENSDARG00000054949', '+', '+6414'), ('mc5rb', 'ENSDARG00000054946', '-', '+14792'), ('fam210ab', 'ENSDARG00000040186', '+', '+34900')
RegenPk_364	10:41428064-41428324	1.38932	9.15554e-05	('rab11fip1b', 'ENSDARG00000036462', '-', '+2534')	('brf2', 'ENSDARG00000002060', '-', '-47172'), ('prlhr2b', 'ENSDARG00000036458', '+', '-97597'), ('adrb3b', 'ENSDARG00000052919', '+', '-150462')	('rab11fip1b', 'ENSDARG00000036462', '-', '+2534'), ('gpat4', 'ENSDARG00000019897', '-', '+49975'), ('cabp1b', 'ENSDARG00000033411', '-', '+100293')
RegenPk_365	19:33896888-33897197	1.65329	9.15554e-05	('triqk', 'ENSDARG00000076296', '+', '-19474')	('triqk', 'ENSDARG00000076296', '+', '-19474'), ('nkd3l', 'ENSDARG00000070419', '-', '-113891'), ('fam92a1', 'ENSDARG00000004436', '-', '-209116')	('runx1t1', 'ENSDARG00000003680', '+', '+217388'), ('LRRC69', 'ENSDARG00000088316', '-', '+351234'), ('otud6b', 'ENSDARG00000102705', '-', '+366057')
RegenPk_366	19:32786527-32786958	1.14621	9.89679e-05	('atxn1a', 'ENSDARG00000061687', '+', '-52057')	('atxn1a', 'ENSDARG00000061687', '+', '-52057'), ('fam8a1a', 'ENSDARG00000017111', '+', '-172064'), ('fabp11a', 'ENSDARG00000017299', '+', '-207353')	('gmpr', 'ENSDARG00000016160', '-', '+113607'), ('fuca1.2', 'ENSDARG00000035879', '-', '+120004'), ('fuca1.1', 'ENSDARG00000035890', '-', '+126511')
RegenPk_367	16:20076680-20076960	1.23576	0.000107626	('hdac9b', 'ENSDARG00000056642', '-', '+87728')	('twist1b', 'ENSDARG00000076010', '+', '-150096'), ('tmem196b', 'ENSDARG00000090140', '+', '-236761'), ('macc1', 'ENSDARG00000040717', '+', '-245194')	('hdac9b', 'ENSDARG00000056642', '-', '+87728'), ('ahr1a', 'ENSDARG00000020046', '-', '+155624'), ('ankrd28b', 'ENSDARG00000009023', '+', '+172966')
RegenPk_368	19:35395558-35395707	1.90503	0.000109639	('ndrg1a', 'ENSDARG00000032849', '-', '-2915')	('ndrg1a', 'ENSDARG00000032849', '-', '-2915'), ('wisp1a', 'ENSDARG00000054331', '+', '-32552'), ('sla1', 'ENSDARG00000054340', '-', '-55551')	('si:rp71-45k5.2', 'ENSDARG00000093129', '-', '+12877'), ('zgc:113424', 'ENSDARG00000035680', '-', '+16627'), ('wdyhv1', 'ENSDARG00000070403', '+', '+19727')
RegenPk_369	25:18177015-18177594	1.1019	0.000109639	('si:dkey-106n21.1', 'ENSDARG00000045792', '-', '-23875')	('si:dkey-106n21.1', 'ENSDARG00000045792', '-', '-23875'), ('kitlga', 'ENSDARG00000070917', '-', '-133167'), ('cep290', 'ENSDARG00000062727', '-', '-270767')	('dusp6', 'ENSDARG00000070914', '-', '+56799'), ('poc1b', 'ENSDARG00000021110', '-', '+161777'), ('cep41', 'ENSDARG00000038500', '+', '+162517')
RegenPk_370	23:29495073-29495462	1.3674	0.000132743	('pgd', 'ENSDARG00000015343', '-', '-27303')	('pgd', 'ENSDARG00000015343', '-', '-27303'), ('sst6', 'ENSDARG00000093804', '-', '-44949'), ('tardbpl', 'ENSDARG00000004452', '+', '-64018')	('kif1b', 'ENSDARG00000037020', '-', '+83865'), ('ube4b', 'ENSDARG00000037017', '-', '+131890'), ('rbp7a', 'ENSDARG00000091906', '-', '+135036')
RegenPk_371	22:29583418-29583891	0.994189	0.000154815	('adra2a', 'ENSDARG00000040841', '-', '+53759')	('pdgfba', 'ENSDARG00000086778', '-', '-196581'), ('pvalb7', 'ENSDARG00000034705', '-', '-290502'), ('ncf4', 'ENSDARG00000040812', '+', '-327964')	('adra2a', 'ENSDARG00000040841', '-', '+53759'), ('shoc2', 'ENSDARG00000040853', '-', '+107332'), ('bbip1', 'ENSDARG00000071046', '+', '+116005')
RegenPk_372	4:25418952-25419265	1.39549	0.000170046	('prkcq', 'ENSDARG00000034173', '+', '-17065')	('prkcq', 'ENSDARG00000034173', '+', '-17065'), ('sfmbt2', 'ENSDARG00000045519', '+', '-122852'), ('tmem110l', 'ENSDARG00000045518', '-', '-136798')	('pfkfb3', 'ENSDARG00000001953', '-', '+77734'), ('rbm17', 'ENSDARG00000031346', '-', '+107285'), ('zgc:195175', 'ENSDARG00000069311', '+', '+150469')
RegenPk_373	20:23705293-23705563	1.29697	0.000171228	('cbr4', 'ENSDARG00000009074', '-', '+52776')	('palld', 'ENSDARG00000040009', '+', '-106291'), ('anapc4', 'ENSDARG00000032237', '-', '-109783'), ('slain2', 'ENSDARG00000032114', '-', '-132209')	('cbr4', 'ENSDARG00000009074', '-', '+52776'), ('si:ch211-191d2.2', 'ENSDARG00000090836', '+', '+53304'), ('nek1', 'ENSDARG00000022350', '+', '+63733')
RegenPk_374	3:26684456-26684778	1.38199	0.000197148	('socs1a', 'ENSDARG00000038095', '+', '-2430')	('socs1a', 'ENSDARG00000038095', '+', '-2430'), ('pigq', 'ENSDARG00000038097', '-', '-9456'), ('rab40c', 'ENSDARG00000061208', '-', '-28058')	('dexi', 'ENSDARG00000055474', '+', '+89536'), ('clec16a', 'ENSDARG00000038094', '-', '+91168'), ('ciita', 'ENSDARG00000090851', '-', '+105987')
RegenPk_375	24:29896298-29896665	1.12471	0.000204295	('CABZ01041804.1', 'ENSDARG00000106630', '-', '+4893')	('si:dkeyp-88h4.2', 'ENSDARG00000100538', '-', '-21260'), ('aglb', 'ENSDARG00000100352', '-', '-61719'), ('wu:fj05g07', 'ENSDARG00000061481', '-', '-107296')	('CABZ01041804.1', 'ENSDARG00000106630', '-', '+4893'), ('frrs1b', 'ENSDARG00000077605', '+', '+5893'), ('palmdb', 'ENSDARG00000034321', '-', '+94504')
RegenPk_376	2:38181525-38181877	1.19569	0.00020801	('mmp14b', 'ENSDARG00000008388', '+', '-2904')	('mmp14b', 'ENSDARG00000008388', '+', '-2904'), ('sall2', 'ENSDARG00000075116', '+', '-16268'), ('trim110', 'ENSDARG00000068240', '-', '-21855')	('si:ch211-14a17.11', 'ENSDARG00000054292', '+', '+61398'), ('acin1a', 'ENSDARG00000054290', '-', '+61445'), ('si:ch211-14a17.10', 'ENSDARG00000076534', '-', '+97243')
RegenPk_377	14:40433389-40433635	1.24035	0.000209622	('ef1', 'ENSDARG00000020759', '-', '+49715')	('tnmd', 'ENSDARG00000052615', '+', '-159428'), ('pcdh19', 'ENSDARG00000034344', '-', '-410753'), ('diaph2', 'ENSDARG00000076060', '+', '-1546073')	('ef1', 'ENSDARG00000020759', '-', '+49715'), ('taf7', 'ENSDARG00000019572', '+', '+51731'), ('si:ch211-106m9.1', 'ENSDARG00000098164', '+', '+73842')
RegenPk_378	7:74075371-74075730	1.01312	0.000224326	('ppp1cbl', 'ENSDARG00000102012', '+', '-5544')	('ppp1cbl', 'ENSDARG00000102012', '+', '-5544'), ('tyrp1a', 'ENSDARG00000029204', '+', '-134176'), ('cldnd1a', 'ENSDARG00000104439', '-', '-177777')	'At beginning of chromosome'
RegenPk_379	5:30984877-30985490	0.951735	0.000243201	('si:dkey-220k22.3', 'ENSDARG00000094693', '+', '+19986')	('MEGF9 (1 of many)', 'ENSDARG00000035471', '+', '-104994'), ('p2rx1', 'ENSDARG00000016695', '-', '-115077'), ('camkk1a', 'ENSDARG00000035452', '+', '-301760')	('si:dkey-220k22.3', 'ENSDARG00000094693', '+', '+19986'), ('sh3glb2b', 'ENSDARG00000035470', '-', '+104709'), ('pip5kl1', 'ENSDARG00000060946', '-', '+127063')
RegenPk_380	1:38178332-38179024	0.962539	0.000254079	('vegfc', 'ENSDARG00000069640', '-', '+11446')	('CU915762.1', 'ENSDARG00000104657', '+', '-38352'), ('spcs3', 'ENSDARG00000089976', '+', '-78714'), ('asb5b', 'ENSDARG00000053222', '-', '-80297')	('vegfc', 'ENSDARG00000069640', '-', '+11446'), ('tenm3', 'ENSDARG00000005479', '+', '+491125'), ('dctd', 'ENSDARG00000036990', '-', '+962875')
RegenPk_381	4:17378314-17378556	1.61344	0.000254079	('parpbp', 'ENSDARG00000029944', '-', '-13510')	('parpbp', 'ENSDARG00000029944', '-', '-13510'), ('pmch', 'ENSDARG00000073959', '+', '-30854'), ('nup37', 'ENSDARG00000094191', '+', '-39707')	('th2', 'ENSDARG00000038384', '-', '+23680'), ('pah', 'ENSDARG00000020143', '-', '+42122'), ('ascl1a', 'ENSDARG00000038386', '+', '+49700')
RegenPk_382	4:18908897-18909541	1.03795	0.000254079	('rap1b', 'ENSDARG00000008867', '-', '+41143')	('mcat', 'ENSDARG00000016613', '-', '-46830'), ('mcat', 'ENSDARG00000096473', '-', '-47396'), ('bik', 'ENSDARG00000045549', '+', '-55180')	('rap1b', 'ENSDARG00000008867', '-', '+41143'), ('si:dkey-31f5.8', 'ENSDARG00000094428', '-', '+55806'), ('impdh1b', 'ENSDARG00000029524', '+', '+62681')
RegenPk_383	4:4649768-4649997	1.41223	0.000254079	('CABZ01020840.1', 'ENSDARG00000090401', '-', '-46386')	('CABZ01020840.1', 'ENSDARG00000090401', '-', '-46386'), ('rassf3', 'ENSDARG00000059064', '-', '-59200'), ('zgc:194209', 'ENSDARG00000039356', '-', '-123606')	('DGKI', 'ENSDARG00000063578', '-', '+48580'), ('creb3l2', 'ENSDARG00000063563', '-', '+93531'), ('ssbp1', 'ENSDARG00000039350', '-', '+97897')
RegenPk_384	16:55281028-55281524	1.0901	0.000278283	('wdtc1', 'ENSDARG00000059760', '-', '-10320')	('wdtc1', 'ENSDARG00000059760', '-', '-10320'), ('tmem222a', 'ENSDARG00000069589', '-', '-46767'), ('tpbgl', 'ENSDARG00000088541', '-', '-60680')	('CNDP1', 'ENSDARG00000069583', '-', '+39439'), ('CABZ01052290.1', 'ENSDARG00000077559', '+', '+70446'), ('azi2', 'ENSDARG00000102419', '+', '+89007')
RegenPk_385	23:9192400-9192908	1.19243	0.000280689	('cables2b', 'ENSDARG00000017154', '+', '-39433')	('cables2b', 'ENSDARG00000017154', '+', '-39433'), ('ccm2l', 'ENSDARG00000063089', '+', '-92217'), ('xkr7', 'ENSDARG00000026333', '+', '-138456')	('si:dkey-66g10.2', 'ENSDARG00000092845', '+', '+78726'), ('rps21', 'ENSDARG00000025850', '+', '+92812'), ('acss2', 'ENSDARG00000037781', '+', '+102807')
RegenPk_386	15:28452290-28452687	1.17373	0.000286736	('slc43a2a', 'ENSDARG00000036848', '+', '-16592')	('slc43a2a', 'ENSDARG00000036848', '+', '-16592'), ('si:dkey-118k5.3', 'ENSDARG00000087736', '+', '-30341'), ('myo1cb', 'ENSDARG00000061579', '+', '-117229')	('pitpnaa', 'ENSDARG00000039490', '+', '+25300'), ('git1', 'ENSDARG00000039489', '-', '+95212'), ('ankrd13b', 'ENSDARG00000014652', '+', '+97498')
RegenPk_387	15:43183976-43184469	1.17374	0.000317218	('kcne4', 'ENSDARG00000068257', '+', '-47610')	('kcne4', 'ENSDARG00000068257', '+', '-47610'), ('acsl3a', 'ENSDARG00000032079', '+', '-145273'), ('slc8a2b', 'ENSDARG00000100592', '+', '-372584')	('scg2a', 'ENSDARG00000103993', '+', '+77738'), ('flj13639', 'ENSDARG00000010764', '+', '+101008'), ('ap1s3a', 'ENSDARG00000076073', '-', '+111213')
RegenPk_388	18:39245144-39245380	1.53233	0.000322162	('si:ch211-235f12.2', 'ENSDARG00000092119', '-', '-25713')	('si:ch211-235f12.2', 'ENSDARG00000092119', '-', '-25713'), ('mapk6', 'ENSDARG00000032103', '-', '-37690'), ('bcl2l10', 'ENSDARG00000026766', '+', '-119548')	('leo1', 'ENSDARG00000055357', '-', '+95214'), ('tmod2', 'ENSDARG00000002571', '+', '+100740'), ('lysmd2', 'ENSDARG00000091771', '+', '+190234')
RegenPk_389	23:36610189-36610442	1.45542	0.000329098	('tspan31', 'ENSDARG00000074554', '+', '-2063')	('tspan31', 'ENSDARG00000074554', '+', '-2063'), ('agap2', 'ENSDARG00000099874', '-', '-8201'), ('zbtb39', 'ENSDARG00000019265', '-', '-62784')	('march9', 'ENSDARG00000055740', '+', '+38817'), ('hipk1a', 'ENSDARG00000063594', '-', '+132868'), ('ube2j2', 'ENSDARG00000061161', '-', '+151514')
RegenPk_390	4:19652582-19653230	0.981074	0.000336076	('snd1', 'ENSDARG00000006766', '-', '+52274')	('lrrc4.1', 'ENSDARG00000069402', '+', '-107049'), ('si:dkey-21o22.2', 'ENSDARG00000094118', '+', '-513909'), ('lepb', 'ENSDARG00000045548', '-', '-608077')	('snd1', 'ENSDARG00000006766', '-', '+52274'), ('pax4', 'ENSDARG00000021336', '+', '+57178'), ('hgfa', 'ENSDARG00000045544', '-', '+100421')
RegenPk_391	14:1156189-1156609	1.01278	0.000347697	('hopx', 'ENSDARG00000089368', '+', '-3695')	('hopx', 'ENSDARG00000089368', '+', '-3695'), ('sec24b', 'ENSDARG00000071906', '+', '-50254'), ('si:ch1073-303k11.2', 'ENSDARG00000088247', '+', '-63331')	('arl9', 'ENSDARG00000071881', '-', '+30967'), ('srp72', 'ENSDARG00000014139', '-', '+58174'), ('adad1', 'ENSDARG00000089181', '+', '+70217')
RegenPk_392	18:49979326-49979598	1.13301	0.000347697	('mob2b', 'ENSDARG00000012005', '+', '-4597')	('mob2b', 'ENSDARG00000012005', '+', '-4597'), ('dusp8b', 'ENSDARG00000039232', '+', '-33677'), ('LRFN3', 'ENSDARG00000039500', '+', '-562822')	('abcc8b', 'ENSDARG00000077007', '-', '+110662'), ('scamp5b', 'ENSDARG00000040274', '+', '+112973'), ('loxl1', 'ENSDARG00000054451', '-', '+176783')
RegenPk_393	9:42685542-42685790	1.40062	0.00035833	('tfpia', 'ENSDARG00000034718', '-', '-3005')	('tfpia', 'ENSDARG00000034718', '-', '-3005'), ('calcrla', 'ENSDARG00000011473', '-', '-68983'), ('si:dkey-10c21.1', 'ENSDARG00000079133', '+', '-218416')	('gulp1a', 'ENSDARG00000001733', '+', '+119685'), ('col5a2a', 'ENSDARG00000031678', '-', '+208955'), ('fkbp7', 'ENSDARG00000010962', '-', '+243219')
RegenPk_394	9:34320687-34320949	1.35204	0.000492253	('f5', 'ENSDARG00000055705', '+', '-3409')	('f5', 'ENSDARG00000055705', '+', '-3409'), ('slc35a5', 'ENSDARG00000000001', '-', '-8162'), ('ccdc80', 'ENSDARG00000000002', '+', '-40847')	('gpr161', 'ENSDARG00000055659', '+', '+18711'), ('dcaf6', 'ENSDARG00000078311', '-', '+89362'), ('mpc2', 'ENSDARG00000024478', '+', '+91994')
RegenPk_395	2:23656393-23656791	1.23175	0.000494966	('fam129ab', 'ENSDARG00000023053', '-', '+36873')	('kifap3b', 'ENSDARG00000006862', '+', '-89343'), ('prrx1a', 'ENSDARG00000033971', '-', '-139535'), ('si:dkey-218h11.6', 'ENSDARG00000093680', '+', '-181854')	('fam129ab', 'ENSDARG00000023053', '-', '+36873'), ('rnf2', 'ENSDARG00000010381', '+', '+39211'), ('ivns1abpb', 'ENSDARG00000013946', '-', '+78903')
RegenPk_396	14:40454802-40454979	1.29936	0.000499442	('ef1', 'ENSDARG00000020759', '-', '+28337')	('tnmd', 'ENSDARG00000052615', '+', '-180806'), ('pcdh19', 'ENSDARG00000034344', '-', '-432131'), ('diaph2', 'ENSDARG00000076060', '+', '-1567451')	('ef1', 'ENSDARG00000020759', '-', '+28337'), ('taf7', 'ENSDARG00000019572', '+', '+30353'), ('si:ch211-106m9.1', 'ENSDARG00000098164', '+', '+52464')
RegenPk_397	19:10527016-10527314	1.44789	0.000499442	('il11b', 'ENSDARG00000058557', '-', '-6265')	('il11b', 'ENSDARG00000058557', '-', '-6265'), ('si:ch211-171h4.3', 'ENSDARG00000020455', '-', '-20950'), ('necap1', 'ENSDARG00000020798', '+', '-50048')	('si:ch211-171h4.7', 'ENSDARG00000088408', '+', '+27522'), ('si:ch211-171h4.5', 'ENSDARG00000077337', '-', '+32139'), ('si:ch211-171h4.6', 'ENSDARG00000076574', '+', '+39757')
RegenPk_398	3:19488155-19488457	1.34517	0.000499442	('itgb3a', 'ENSDARG00000056767', '+', '-17003')	('itgb3a', 'ENSDARG00000056767', '+', '-17003'), ('rprml', 'ENSDARG00000056768', '+', '-28408'), ('zgc:163079', 'ENSDARG00000056773', '-', '-76988')	('mettl2a', 'ENSDARG00000008105', '+', '+27273'), ('tlk2', 'ENSDARG00000010779', '+', '+47827'), ('mrc2', 'ENSDARG00000078135', '+', '+93815')
RegenPk_399	22:4970863-4971228	1.25658	0.000517174	('MYO9B (1 of many)', 'ENSDARG00000078313', '+', '-23726')	('MYO9B (1 of many)', 'ENSDARG00000078313', '+', '-23726'), ('s1pr4', 'ENSDARG00000074851', '-', '-31938'), ('ncl1', 'ENSDARG00000058861', '-', '-103408')	('zgc:194627', 'ENSDARG00000102594', '-', '+86242'), ('tppp', 'ENSDARG00000104399', '+', '+122933'), ('CABZ01064972.1', 'ENSDARG00000098966', '-', '+162697')
RegenPk_400	25:16886878-16887107	1.18659	0.000530714	('tigara', 'ENSDARG00000051749', '-', '-13470')	('tigara', 'ENSDARG00000051749', '-', '-13470'), ('fgf6a', 'ENSDARG00000009351', '+', '-38044'), ('zgc:77158', 'ENSDARG00000013784', '+', '-102402')	('ccnd2a', 'ENSDARG00000051748', '-', '+255687'), ('kdm7ab', 'ENSDARG00000018559', '+', '+261140'), ('cnot1', 'ENSDARG00000004174', '+', '+330176')
RegenPk_401	10:28361868-28362149	1.06789	0.000545466	('rps6kb1a', 'ENSDARG00000018399', '-', '-54991')	('rps6kb1a', 'ENSDARG00000018399', '-', '-54991'), ('rnft1', 'ENSDARG00000015917', '+', '-88368'), ('med13a', 'ENSDARG00000053884', '-', '-130893')	('ptrh2', 'ENSDARG00000077339', '+', '+58116'), ('cltca', 'ENSDARG00000043493', '-', '+120280'), ('btg3', 'ENSDARG00000069065', '-', '+132295')
RegenPk_402	4:21892681-21893024	0.98555	0.000566421	('ppp1r12a', 'ENSDARG00000010784', '-', '-29068')	('ppp1r12a', 'ENSDARG00000010784', '-', '-29068'), ('pawr', 'ENSDARG00000045486', '-', '-147232'), ('syt1a', 'ENSDARG00000030614', '+', '-484071')	('rps16', 'ENSDARG00000045487', '-', '+38816'), ('myf6', 'ENSDARG00000029830', '+', '+103966'), ('myf5', 'ENSDARG00000007277', '+', '+127401')
RegenPk_403	15:6862386-6862698	1.09019	0.000630679	('meis3', 'ENSDARG00000002795', '-', '+3978')	('sirt2', 'ENSDARG00000011488', '+', '-72878'), ('DMAC2', 'ENSDARG00000096597', '+', '-85759'), ('nop53', 'ENSDARG00000100452', '+', '-207461')	('meis3', 'ENSDARG00000002795', '-', '+3978'), ('ech1', 'ENSDARG00000012915', '-', '+86947'), ('mrps22', 'ENSDARG00000018073', '-', '+107342')
RegenPk_404	22:4955492-4955851	1.07372	0.000652972	('MYO9B (1 of many)', 'ENSDARG00000078313', '+', '-8352')	('MYO9B (1 of many)', 'ENSDARG00000078313', '+', '-8352'), ('s1pr4', 'ENSDARG00000074851', '-', '-16564'), ('ncl1', 'ENSDARG00000058861', '-', '-88034')	('zgc:194627', 'ENSDARG00000102594', '-', '+101616'), ('tppp', 'ENSDARG00000104399', '+', '+138307'), ('CABZ01064972.1', 'ENSDARG00000098966', '-', '+178071')
RegenPk_405	23:30086391-30086553	1.47083	0.000652972	('tnfrsf9a', 'ENSDARG00000060498', '+', '-6797')	('tnfrsf9a', 'ENSDARG00000060498', '+', '-6797'), ('si:ch73-236e11.2', 'ENSDARG00000095919', '+', '-104665'), ('dvl1a', 'ENSDARG00000010515', '+', '-105002')	('ccdc187', 'ENSDARG00000053857', '-', '+32730'), ('uts2a', 'ENSDARG00000053854', '+', '+35846'), ('camta1a', 'ENSDARG00000077428', '-', '+418330')
RegenPk_406	3:50057978-50058107	0.858214	0.000677412	('SDK2 (1 of many)', 'ENSDARG00000102161', '-', '+41105')	('cdc42ep4a', 'ENSDARG00000101457', '-', '-99454'), ('pmp22a', 'ENSDARG00000105223', '-', '-232952'), ('gsg1l2a', 'ENSDARG00000086204', '+', '-490430')	('SDK2 (1 of many)', 'ENSDARG00000102161', '-', '+41105'), ('qtrt1', 'ENSDARG00000043105', '-', '+259466'), ('dnm2a', 'ENSDARG00000069937', '+', '+262230')
RegenPk_407	14:50401758-50402167	1.14968	0.000740338	('tnip1', 'ENSDARG00000015653', '+', '-7539')	('tnip1', 'ENSDARG00000015653', '+', '-7539'), ('n4bp3', 'ENSDARG00000060007', '-', '-102946'), ('anxa6', 'ENSDARG00000013335', '+', '-138388')	('gpx3', 'ENSDARG00000043342', '-', '+70690'), ('dctn4', 'ENSDARG00000023988', '+', '+73136'), ('nfkb1', 'ENSDARG00000105261', '-', '+255963')
RegenPk_408	20:2050780-2051049	1.43772	0.000754534	('ARHGAP18', 'ENSDARG00000074740', '-', '+25066')	('CABZ01088134.1', 'ENSDARG00000033587', '+', '-70089'), ('lama2', 'ENSDARG00000099390', '+', '-167456'), ('CABZ01065425.1', 'ENSDARG00000102173', '-', '-277827')	('ARHGAP18', 'ENSDARG00000074740', '-', '+25066'), ('tmem244', 'ENSDARG00000043847', '-', '+57000'), ('l3mbtl3', 'ENSDARG00000025983', '+', '+61816')
RegenPk_409	17:41026684-41027121	0.965635	0.000754842	('mrpl33', 'ENSDARG00000104031', '+', '+7748')	('si:dkey-16j16.4', 'ENSDARG00000089862', '-', '-26182'), ('slc4a1ap', 'ENSDARG00000034160', '+', '-102886'), ('supt7l', 'ENSDARG00000013461', '-', '-103109')	('mrpl33', 'ENSDARG00000104031', '+', '+7748'), ('rbks', 'ENSDARG00000019877', '-', '+99589'), ('babam2', 'ENSDARG00000038863', '+', '+99756')
RegenPk_410	9:11656420-11656994	0.998314	0.000768128	('itgav', 'ENSDARG00000006314', '-', '+27121')	('si:dkey-69o16.5', 'ENSDARG00000070057', '+', '-40281'), ('umps', 'ENSDARG00000012215', '-', '-40840'), ('cryba2b', 'ENSDARG00000041925', '-', '-67478')	('itgav', 'ENSDARG00000006314', '-', '+27121'), ('zc3h15', 'ENSDARG00000015889', '-', '+48581'), ('znf804a', 'ENSDARG00000027079', '-', '+406534')
RegenPk_411	15:21509817-21510069	-1.01068	0.000787837	('ubash3bb', 'ENSDARG00000077399', '+', '-168940')	('ubash3bb', 'ENSDARG00000077399', '+', '-168940'), ('gkup', 'ENSDARG00000069409', '+', '-182758'), ('usf1', 'ENSDARG00000041689', '+', '-193117')	('sorl1', 'ENSDARG00000013892', '-', '+223943'), ('si:dkey-40g16.5', 'ENSDARG00000097876', '+', '+226606'), ('bco2b', 'ENSDARG00000041715', '-', '+232959')
RegenPk_412	1:640010-640982	0.902725	0.000787837	('appa', 'ENSDARG00000104279', '-', '+21024')	('atp5j', 'ENSDARG00000014313', '-', '-21037'), ('jam2a', 'ENSDARG00000058996', '+', '-41091'), ('CU571081.1', 'ENSDARG00000058991', '-', '-76601')	('appa', 'ENSDARG00000104279', '-', '+21024'), ('cyyr1', 'ENSDARG00000103783', '-', '+34068'), ('adamts1', 'ENSDARG00000103519', '-', '+45527')
RegenPk_413	20:13736232-13736542	1.03258	0.000787837	('ezrb', 'ENSDARG00000025091', '-', '-6779')	('ezrb', 'ENSDARG00000025091', '-', '-6779'), ('sytl3', 'ENSDARG00000043468', '+', '-98823'), ('enpp1', 'ENSDARG00000005789', '+', '-229086')	('rsph3', 'ENSDARG00000043470', '-', '+8231'), ('tagapb', 'ENSDARG00000043475', '-', '+41072'), ('si:ch211-122h15.4', 'ENSDARG00000096635', '-', '+90147')
RegenPk_414	24:27418239-27418765	1.14484	0.000787837	('cxcl32b.1', 'ENSDARG00000071499', '+', '+14073')	('cxl34b.11', 'ENSDARG00000092283', '-', '-23890'), ('ccl34b.9', 'ENSDARG00000078205', '-', '-36366'), ('ccl34b.8', 'ENSDARG00000093098', '-', '-45173')	('cxcl32b.1', 'ENSDARG00000071499', '+', '+14073'), ('CT574575.2', 'ENSDARG00000099822', '+', '+22547'), ('CT574575.1', 'ENSDARG00000098656', '+', '+32966')
RegenPk_415	21:37082620-37083141	0.956039	0.000797459	('prr7', 'ENSDARG00000089800', '+', '+6567')	('grk6', 'ENSDARG00000032157', '+', '-144594'), ('nop16', 'ENSDARG00000044402', '-', '-148399'), ('wwc1', 'ENSDARG00000076041', '-', '-196314')	('prr7', 'ENSDARG00000089800', '+', '+6567'), ('dbn1', 'ENSDARG00000069113', '-', '+204182'), ('zgc:77151', 'ENSDARG00000054307', '-', '+259179')
RegenPk_416	9:44602033-44602405	0.987185	0.000811752	('ppp1r1c', 'ENSDARG00000038941', '+', '+26971')	('ssfa2', 'ENSDARG00000038938', '+', '-98981'), ('neurod1', 'ENSDARG00000019566', '-', '-108890'), ('cerkl', 'ENSDARG00000079397', '-', '-114325')	('ppp1r1c', 'ENSDARG00000038941', '+', '+26971'), ('pde1a', 'ENSDARG00000060875', '-', '+179996'), ('dusp19a', 'ENSDARG00000040490', '-', '+315457')
RegenPk_417	20:29354925-29355248	1.02938	0.000879006	('aven', 'ENSDARG00000002894', '+', '-26409')	('aven', 'ENSDARG00000002894', '+', '-26409'), ('chrm5b', 'ENSDARG00000069598', '-', '-28122'), ('emc7', 'ENSDARG00000012144', '+', '-40141')	('ryr3', 'ENSDARG00000071331', '-', '+162748'), ('fmn1', 'ENSDARG00000011975', '+', '+178636'), ('grem1a', 'ENSDARG00000029546', '-', '+213612')
RegenPk_418	8:8861149-8861774	0.9234	0.000879006	('pim2', 'ENSDARG00000059001', '+', '+27824')	('otud5a', 'ENSDARG00000059006', '+', '-39144'), ('si:ch211-180f4.1', 'ENSDARG00000077112', '+', '-54114'), ('elk1', 'ENSDARG00000078066', '+', '-187649')	('pim2', 'ENSDARG00000059001', '+', '+27824'), ('si:dkey-83k24.5', 'ENSDARG00000093019', '+', '+36866'), ('slc35a2', 'ENSDARG00000058990', '+', '+47439')
RegenPk_419	16:40570621-40571009	1.20541	0.00092636	('nagpa', 'ENSDARG00000075149', '+', '-11965')	('nagpa', 'ENSDARG00000075149', '+', '-11965'), ('ndufaf6', 'ENSDARG00000053652', '-', '-12223'), ('BX072576.1', 'ENSDARG00000078204', '+', '-57467')	('tp53inp1', 'ENSDARG00000028017', '+', '+39775'), ('ccne2', 'ENSDARG00000098529', '+', '+54895'), ('si:dkey-22o22.2', 'ENSDARG00000102445', '-', '+206608')
RegenPk_420	23:1193215-1193866	0.976793	0.000965132	('utrn', 'ENSDARG00000100222', '+', '-30499')	('utrn', 'ENSDARG00000100222', '+', '-30499'), ('psmb11b', 'ENSDARG00000068086', '-', '-58235'), ('CABZ01079870.1', 'ENSDARG00000089049', '-', '-80808')	('CABZ01078120.1', 'ENSDARG00000098793', '-', '+146286'), ('epm2a', 'ENSDARG00000059044', '-', '+354548'), ('fbxo30b', 'ENSDARG00000019311', '-', '+369035')
RegenPk_421	2:35742845-35743092	1.4426	0.00108739	('rasal2', 'ENSDARG00000036257', '+', '+7268')	('ankrd45', 'ENSDARG00000011326', '+', '-109878'), ('si:dkey-4i23.5', 'ENSDARG00000092137', '+', '-112804'), ('plk3', 'ENSDARG00000038754', '+', '-121788')	('rasal2', 'ENSDARG00000036257', '+', '+7268'), ('dhx9', 'ENSDARG00000079725', '+', '+128817'), ('lamc1', 'ENSDARG00000036279', '+', '+155175')
RegenPk_422	15:17042061-17042658	0.951172	0.00109438	('plin2', 'ENSDARG00000042332', '+', '+31240')	('ypel2b', 'ENSDARG00000087258', '+', '-80827'), ('gdpd1', 'ENSDARG00000017261', '+', '-92185'), ('TMEM120A (1 of many)', 'ENSDARG00000042379', '-', '-93469')	('plin2', 'ENSDARG00000042332', '+', '+31240'), ('hip1', 'ENSDARG00000062972', '-', '+46398'), ('clptm1', 'ENSDARG00000018973', '+', '+95804')
RegenPk_423	14:879439-880060	0.958991	0.00111606	('rgs14a', 'ENSDARG00000021521', '-', '+1179')	('slc34a1a', 'ENSDARG00000028824', '-', '-39021'), ('adra2da', 'ENSDARG00000091277', '+', '-107847'), ('trim35-27', 'ENSDARG00000035009', '-', '-134387')	('rgs14a', 'ENSDARG00000021521', '-', '+1179'), ('si:ch73-208h1.2', 'ENSDARG00000101625', '+', '+3834'), ('si:ch73-208h1.1', 'ENSDARG00000101429', '+', '+6837')
RegenPk_424	24:540566-540836	1.30236	0.00111606	('ccr12b.2', 'ENSDARG00000026417', '+', '-5623')	('ccr12b.2', 'ENSDARG00000026417', '+', '-5623'), ('ccr12b.1', 'ENSDARG00000059410', '+', '-9458'), ('si:dkey-225n22.4', 'ENSDARG00000077245', '+', '-59143')	('zgc:110852', 'ENSDARG00000021909', '+', '+117707'), ('si:ch211-188f17.1', 'ENSDARG00000100958', '+', '+304752'), ('piezo2a.2', 'ENSDARG00000076005', '+', '+389513')
RegenPk_425	25:20985443-20985937	0.982659	0.00111606	('prr5a', 'ENSDARG00000075977', '-', '+8878')	('fbxl14a', 'ENSDARG00000034497', '-', '-17208'), ('chrm2b', 'ENSDARG00000029994', '+', '-29279'), ('gnaia', 'ENSDARG00000044760', '-', '-52337')	('prr5a', 'ENSDARG00000075977', '-', '+8878'), ('rad52', 'ENSDARG00000005274', '+', '+15331'), ('wnk1a', 'ENSDARG00000078992', '-', '+73334')
RegenPk_426	4:72653899-72654169	1.35455	0.00111606	('ptprr', 'ENSDARG00000105778', '-', '+10202')	[('zgc:165515', 'ENSDARG00000078212', '-', '-26260'), ('si:cabz01071912.2', 'ENSDARG00000104163', '-', '-50191'), ('si:cabz01071911.4', 'ENSDARG00000091793', '-', '-69570')]	[('ptprr', 'ENSDARG00000105778', '-', '+10202'), ('trim24', 'ENSDARG00000103350', '+', '+12677'), ('RAB21', 'ENSDARG00000100752', '-', '+117183')]
RegenPk_427	16:45991936-45992508	1.02148	0.00112459	('otud7b', 'ENSDARG00000017220', '+', '-27976')	('otud7b', 'ENSDARG00000017220', '+', '-27976'), ('rbm8a', 'ENSDARG00000016516', '+', '-36763'), ('afp4', 'ENSDARG00000095863', '-', '-41616')	('mtmr11', 'ENSDARG00000069755', '+', '+42018'), ('si:ch211-271d10.2', 'ENSDARG00000104269', '-', '+138494'), ('sv2a', 'ENSDARG00000059945', '+', '+145487')
RegenPk_428	20:23626631-23626989	1.03505	0.00113576	('palld', 'ENSDARG00000040009', '+', '-27673')	('palld', 'ENSDARG00000040009', '+', '-27673'), ('anapc4', 'ENSDARG00000032237', '-', '-31165'), ('slain2', 'ENSDARG00000032114', '-', '-53591')	('cbr4', 'ENSDARG00000009074', '-', '+131394'), ('si:ch211-191d2.2', 'ENSDARG00000090836', '+', '+131922'), ('nek1', 'ENSDARG00000022350', '+', '+142351')
RegenPk_429	11:23359795-23360176	1.11171	0.00114271	('plekha6', 'ENSDARG00000020328', '-', '-43446')	('plekha6', 'ENSDARG00000020328', '-', '-43446'), ('si:ch73-21d24.1', 'ENSDARG00000102574', '+', '-86965'), ('golt1a', 'ENSDARG00000088933', '-', '-280417')	('pik3c2b', 'ENSDARG00000086927', '-', '+99138'), ('nfasca', 'ENSDARG00000061099', '+', '+106568'), ('cntn2', 'ENSDARG00000000472', '+', '+335174')
RegenPk_430	18:12755964-12756100	0.805466	0.00119181	('hipk2', 'ENSDARG00000042518', '-', '-70754')	('hipk2', 'ENSDARG00000042518', '-', '-70754'), ('tbxas1', 'ENSDARG00000002249', '+', '-144178'), ('si:ch211-1e14.1', 'ENSDARG00000063361', '-', '-271176')	('parp12a', 'ENSDARG00000042496', '-', '+133266'), ('srgap1a', 'ENSDARG00000007461', '-', '+332934'), ('GAN', 'ENSDARG00000100875', '+', '+352741')
RegenPk_431	21:44962567-44962987	1.01631	0.00119375	('rapgef6', 'ENSDARG00000010945', '-', '+99576')	('fstl4', 'ENSDARG00000044319', '+', '-129730'), ('rnf121', 'ENSDARG00000060282', '+', '-213786'), ('kif4', 'ENSDARG00000005462', '-', '-214285')	('rapgef6', 'ENSDARG00000010945', '-', '+99576'), ('si:ch73-269m14.2', 'ENSDARG00000090747', '-', '+184611'), ('vdac1', 'ENSDARG00000045132', '-', '+206470')
RegenPk_432	14:46984354-46984794	0.938589	0.00127648	('macrod1', 'ENSDARG00000029609', '-', '-4154')	('macrod1', 'ENSDARG00000029609', '-', '-4154'), ('fermt3b', 'ENSDARG00000030938', '+', '-60822'), ('flrt1b', 'ENSDARG00000075597', '+', '-88179')	('slu7', 'ENSDARG00000038870', '+', '+32107'), ('c1qtnf2', 'ENSDARG00000059944', '+', '+48448'), ('nocta', 'ENSDARG00000077726', '+', '+56137')
RegenPk_433	10:11071061-11071323	1.52679	0.00127942	('ugcg', 'ENSDARG00000058221', '+', '+8762')	('ak3', 'ENSDARG00000058226', '-', '-17430'), ('cdc37l1', 'ENSDARG00000044265', '+', '-56635'), ('exd3', 'ENSDARG00000063140', '-', '-59868')	('ugcg', 'ENSDARG00000058221', '+', '+8762'), ('hsdl2', 'ENSDARG00000002523', '+', '+230740'), ('ptbp3', 'ENSDARG00000043757', '-', '+232135')
RegenPk_434	14:274231-274696	0.876272	0.00127942	('hs3st1', 'ENSDARG00000012249', '+', '-4039')	('hs3st1', 'ENSDARG00000012249', '+', '-4039'), ('msx1a', 'ENSDARG00000007641', '+', '-32879'), ('stx18', 'ENSDARG00000035763', '-', '-40473')	('CABZ01088229.1', 'ENSDARG00000091321', '+', '+8360'), ('wdr1', 'ENSDARG00000100664', '+', '+25726'), ('CABZ01069287.1', 'ENSDARG00000105285', '-', '+99319')
RegenPk_435	1:46878651-46878897	1.22604	0.00127942	('sh3pxd2aa', 'ENSDARG00000060148', '+', '+15694')	('stn1', 'ENSDARG00000007734', '+', '-70118'), ('lrrc58a', 'ENSDARG00000076773', '+', '-83902'), ('fstl1a', 'ENSDARG00000015559', '+', '-110283')	('sh3pxd2aa', 'ENSDARG00000060148', '+', '+15694'), ('neurl1aa', 'ENSDARG00000069438', '-', '+201736'), ('cfap58', 'ENSDARG00000069435', '+', '+261613')
RegenPk_436	20:20460772-20460955	1.50949	0.00127942	('hif1ab', 'ENSDARG00000034293', '-', '-4959')	('hif1ab', 'ENSDARG00000034293', '-', '-4959'), ('snapc1a', 'ENSDARG00000029569', '-', '-35744'), ('SGPP1 (1 of many)', 'ENSDARG00000079369', '-', '-47747')	('prkchb', 'ENSDARG00000043243', '-', '+49591'), ('six4b', 'ENSDARG00000031983', '+', '+124291'), ('six1b', 'ENSDARG00000026473', '+', '+139333')
RegenPk_437	20:20695354-20695546	2.03294	0.00127942	('ppm1ab', 'ENSDARG00000043250', '-', '+15940')	('six6b', 'ENSDARG00000031316', '-', '-61258'), ('six1b', 'ENSDARG00000026473', '+', '-95254'), ('six4b', 'ENSDARG00000031983', '+', '-110296')	('ppm1ab', 'ENSDARG00000043250', '-', '+15940'), ('si:ch211-253p18.2', 'ENSDARG00000092770', '-', '+18461'), ('rtn1b', 'ENSDARG00000021143', '+', '+42743')
RegenPk_438	22:17622635-17622899	0.980669	0.00127942	('hmha1b', 'ENSDARG00000062049', '-', '+4950')	('gpx4a', 'ENSDARG00000068478', '-', '-36003'), ('polr2eb', 'ENSDARG00000026183', '+', '-41157'), ('pip5k1ca', 'ENSDARG00000076001', '-', '-61681')	('hmha1b', 'ENSDARG00000062049', '-', '+4950'), ('si:ch73-243b8.4', 'ENSDARG00000095174', '-', '+5169'), ('tjp3', 'ENSDARG00000002909', '-', '+41128')
RegenPk_439	23:20889884-20890413	0.985372	0.00127942	('zgc:154075', 'ENSDARG00000067630', '+', '-13221')	('zgc:154075', 'ENSDARG00000067630', '+', '-13221'), ('ttc34', 'ENSDARG00000091221', '+', '-20710'), ('si:ch211-112c15.8', 'ENSDARG00000089868', '+', '-44592')	('errfi1b', 'ENSDARG00000086098', '+', '+19749'), ('pax7b', 'ENSDARG00000070818', '+', '+46246'), ('kcnab2b', 'ENSDARG00000062134', '+', '+250690')
RegenPk_440	4:22786990-22787321	1.16389	0.00127942	('kdm7aa', 'ENSDARG00000018111', '-', '+11395')	('ndufb2', 'ENSDARG00000045490', '+', '-27961'), ('kmt2e', 'ENSDARG00000007523', '-', '-35477'), ('lhfpl3', 'ENSDARG00000021595', '+', '-143069')	('kdm7aa', 'ENSDARG00000018111', '-', '+11395'), ('sema3c', 'ENSDARG00000034300', '+', '+64004'), ('cd36', 'ENSDARG00000032639', '-', '+163339')
RegenPk_441	5:2931043-2931345	1.26829	0.00135574	('CABZ01076737.1', 'ENSDARG00000103792', '-', '-51581')	('CABZ01076737.1', 'ENSDARG00000103792', '-', '-51581'), ('supt4h1', 'ENSDARG00000099366', '+', '-140612'), ('CABZ01112268.1', 'ENSDARG00000099935', '-', '-303208')	('SSC4D', 'ENSDARG00000108014', '+', '+174600'), ('ywhag1', 'ENSDARG00000067626', '+', '+240933'), ('hspb1', 'ENSDARG00000041065', '-', '+323889')
RegenPk_442	23:22730632-22730893	1.02218	0.00142908	('eno1a', 'ENSDARG00000022456', '+', '-836')	('eno1a', 'ENSDARG00000022456', '+', '-836'), ('ca6', 'ENSDARG00000056499', '-', '-6582'), ('slc2a5', 'ENSDARG00000077875', '+', '-41250')	('rerea', 'ENSDARG00000077353', '+', '+127643'), ('samd11', 'ENSDARG00000077852', '+', '+363396'), ('noc2l', 'ENSDARG00000001754', '-', '+522293')
RegenPk_443	3:57687513-57687823	1.40215	0.00148309	('cant1a', 'ENSDARG00000012192', '-', '+6977')	('lgals3bpb', 'ENSDARG00000040528', '-', '-13869'), ('LGALS3BP (1 of many)', 'ENSDARG00000076848', '-', '-20279'), ('lgals3bpa', 'ENSDARG00000037805', '-', '-20307')	('cant1a', 'ENSDARG00000012192', '-', '+6977'), ('tmc6a', 'ENSDARG00000069787', '+', '+21358'), ('syngr2a', 'ENSDARG00000052429', '-', '+21609')
RegenPk_444	5:14361915-14362248	-1.03281	0.00149445	('sema4c', 'ENSDARG00000079611', '-', '-214013')	('sema4c', 'ENSDARG00000079611', '-', '-214013'), ('si:ch211-244o22.2', 'ENSDARG00000068759', '-', '-361567'), ('kat6a', 'ENSDARG00000018907', '-', '-416740')	('tbx1', 'ENSDARG00000031891', '+', '+340197'), ('gnb1l', 'ENSDARG00000036293', '-', '+421211'), ('txnrd2', 'ENSDARG00000094470', '-', '+459153')
RegenPk_445	18:39167271-39167742	1.00788	0.00150463	('mapk6', 'ENSDARG00000032103', '-', '+40066')	('bcl2l10', 'ENSDARG00000026766', '+', '-41792'), ('gnb5b', 'ENSDARG00000055377', '+', '-80939'), ('zgc:171509', 'ENSDARG00000068303', '+', '-87816')	('mapk6', 'ENSDARG00000032103', '-', '+40066'), ('si:ch211-235f12.2', 'ENSDARG00000092119', '-', '+52043'), ('leo1', 'ENSDARG00000055357', '-', '+172970')
RegenPk_446	1:20464640-20464917	1.09479	0.00153816	('si:dkey-253i9.4', 'ENSDARG00000061459', '-', '+46987')	('klhl2', 'ENSDARG00000061786', '-', '-187449'), ('CT583646.2', 'ENSDARG00000094202', '+', '-221004'), ('msmo1', 'ENSDARG00000055876', '-', '-228943')	('si:dkey-253i9.4', 'ENSDARG00000061459', '-', '+46987'), ('npy1r', 'ENSDARG00000037411', '-', '+140033'), ('med28', 'ENSDARG00000037410', '+', '+151671')
RegenPk_447	4:819980-820320	-0.968884	0.00154029	('sobpb', 'ENSDARG00000017386', '-', '+4302')	('dpysl5b', 'ENSDARG00000059311', '-', '-17727'), ('mapre3b', 'ENSDARG00000102878', '-', '-35740'), ('tmem214', 'ENSDARG00000016968', '-', '-53802')	('sobpb', 'ENSDARG00000017386', '-', '+4302'), ('si:ch211-152c2.3', 'ENSDARG00000045898', '+', '+8412'), ('aim1b', 'ENSDARG00000006060', '-', '+65295')
RegenPk_448	23:16752302-16752564	1.09223	0.00154413	('sdcbp2', 'ENSDARG00000012513', '-', '+3410')	('snphb', 'ENSDARG00000075539', '+', '-57569'), ('si:dkeyp-100a5.4', 'ENSDARG00000096904', '-', '-193586'), ('ntsr1', 'ENSDARG00000077577', '+', '-248188')	('sdcbp2', 'ENSDARG00000012513', '-', '+3410'), ('fkbp1ab', 'ENSDARG00000033567', '-', '+13536'), ('si:ch211-224l10.4', 'ENSDARG00000088762', '-', '+58414')
RegenPk_449	22:28347365-28347696	-1.03064	0.00154977	('impg2b', 'ENSDARG00000100105', '+', '+23141')	('senp7b', 'ENSDARG00000061138', '+', '-60914'), ('si:dkey-222p3.1', 'ENSDARG00000071103', '-', '-70703'), ('CR376803.1', 'ENSDARG00000076235', '-', '-134212')	('impg2b', 'ENSDARG00000100105', '+', '+23141'), ('impg2b', 'ENSDARG00000100288', '+', '+23143'), ('si:ch211-213c4.5', 'ENSDARG00000100807', '-', '+76047')
RegenPk_450	24:34808500-34808966	0.891134	0.00154977	('ctnna1', 'ENSDARG00000102441', '-', '-14042')	('ctnna1', 'ENSDARG00000102441', '-', '-14042'), ('lrrtm2', 'ENSDARG00000071374', '+', '-88032'), ('agap3', 'ENSDARG00000087822', '-', '-359433')	('mchr2', 'ENSDARG00000036117', '+', '+111595'), ('rb1cc1', 'ENSDARG00000076559', '+', '+273191'), ('pcmtd1', 'ENSDARG00000053152', '+', '+488424')
RegenPk_451	3:39528511-39528883	0.98031	0.00155038	('epn2', 'ENSDARG00000008377', '+', '-14306')	('epn2', 'ENSDARG00000008377', '+', '-14306'), ('grapa', 'ENSDARG00000005414', '-', '-22534'), ('si:dkey-27o4.1', 'ENSDARG00000090340', '-', '-43143')	('b9d1', 'ENSDARG00000011727', '-', '+25511'), ('cacna1ha', 'ENSDARG00000060496', '+', '+183233'), ('ccdc97', 'ENSDARG00000074703', '+', '+287852')
RegenPk_452	6:155596-155731	1.25162	0.00162517	('tab1', 'ENSDARG00000036613', '+', '+7428')	('CABZ01066696.1', 'ENSDARG00000091603', '+', '-12125'), ('zglp1', 'ENSDARG00000067669', '+', '-20568'), ('fdx1l', 'ENSDARG00000052190', '+', '-24952')	('tab1', 'ENSDARG00000036613', '+', '+7428'), ('mgat3b', 'ENSDARG00000036619', '+', '+28594'), ('CABZ01084570.1', 'ENSDARG00000006544', '-', '+45187')
RegenPk_453	10:892570-893008	-1.04047	0.00165241	('unc5c', 'ENSDARG00000087341', '+', '+155345')	('glis3', 'ENSDARG00000069726', '-', '-218485'), ('rfx3', 'ENSDARG00000014550', '-', '-267053'), ('smad4a', 'ENSDARG00000075226', '+', '-319819')	('unc5c', 'ENSDARG00000087341', '+', '+155345'), ('bmpr1bb', 'ENSDARG00000102742', '-', '+199762'), ('bmpr1bb', 'ENSDARG00000075729', '-', '+292971')
RegenPk_454	17:27713306-27713604	0.889382	0.00165241	('qkia', 'ENSDARG00000097478', '+', '-6928')	('qkia', 'ENSDARG00000097478', '+', '-6928'), ('pacrg', 'ENSDARG00000087556', '+', '-185236'), ('ctsl.1', 'ENSDARG00000003902', '+', '-273614')	('ptafr', 'ENSDARG00000042370', '-', '+245613'), ('luzp1', 'ENSDARG00000075556', '+', '+275345'), ('kdm1a', 'ENSDARG00000060679', '-', '+371571')
RegenPk_455	18:16814650-16814880	1.1415	0.00165241	('admb', 'ENSDARG00000069027', '-', '-2798')	('admb', 'ENSDARG00000069027', '-', '-2798'), ('ampd3b', 'ENSDARG00000032469', '-', '-7577'), ('rnf141', 'ENSDARG00000041802', '+', '-54740')	('swap70b', 'ENSDARG00000057286', '-', '+113009'), ('wee1', 'ENSDARG00000093864', '-', '+120390'), ('znf143b', 'ENSDARG00000041581', '-', '+133279')
RegenPk_456	7:33435760-33436140	1.00236	0.00165241	('tle3b', 'ENSDARG00000069006', '-', '-22468')	('tle3b', 'ENSDARG00000069006', '-', '-22468'), ('paqr5b', 'ENSDARG00000052688', '+', '-249952'), ('glceb', 'ENSDARG00000068981', '+', '-334418')	('uacab', 'ENSDARG00000060238', '-', '+161805'), ('rxfp3.3a1', 'ENSDARG00000069028', '-', '+174175'), ('pias1a', 'ENSDARG00000036094', '-', '+242146')
RegenPk_457	24:2811273-2811579	-0.910802	0.00175137	('si:ch211-152c8.5', 'ENSDARG00000104576', '-', '+18879')	('fars2', 'ENSDARG00000091247', '-', '-70661'), ('LYRM4 (1 of many)', 'ENSDARG00000101110', '+', '-70981'), ('nrn1a', 'ENSDARG00000071860', '+', '-287709')	('si:ch211-152c8.5', 'ENSDARG00000104576', '-', '+18879'), ('cyb5a', 'ENSDARG00000098589', '-', '+32937'), ('si:ch211-152c8.2', 'ENSDARG00000100251', '+', '+33098')
RegenPk_458	7:36965975-36966698	-0.777948	0.00176553	('sall1a', 'ENSDARG00000074319', '+', '+134885')	('tox3', 'ENSDARG00000073957', '+', '-338744'), ('chd9', 'ENSDARG00000074498', '+', '-753215'), ('aktip', 'ENSDARG00000026862', '+', '-770498')	('sall1a', 'ENSDARG00000074319', '+', '+134885'), ('cylda', 'ENSDARG00000060058', '-', '+317614'), ('nod2', 'ENSDARG00000010756', '-', '+326371')
RegenPk_459	7:38749108-38749462	1.01199	0.00179517	('dgkza', 'ENSDARG00000014439', '+', '-58336')	('dgkza', 'ENSDARG00000014439', '+', '-58336'), ('creb3l1', 'ENSDARG00000015793', '+', '-122707'), ('phf21aa', 'ENSDARG00000006878', '-', '-158761')	('mdka', 'ENSDARG00000036036', '+', '+145917'), ('chrm4a', 'ENSDARG00000069254', '-', '+185748'), ('ambra1a', 'ENSDARG00000008322', '-', '+340097')
RegenPk_460	20:29158649-29159261	1.16371	0.00185457	('thbs1b', 'ENSDARG00000010785', '-', '-9534')	('thbs1b', 'ENSDARG00000010785', '-', '-9534'), ('gpr176', 'ENSDARG00000042515', '+', '-101494'), ('acot21', 'ENSDARG00000042513', '-', '-105531')	('katnbl1', 'ENSDARG00000042522', '+', '+147781'), ('emc7', 'ENSDARG00000012144', '+', '+155990'), ('chrm5b', 'ENSDARG00000069598', '-', '+168009')
RegenPk_461	5:29361213-29361683	0.883616	0.00196853	('ubash3ba', 'ENSDARG00000061243', '+', '-110168')	('ubash3ba', 'ENSDARG00000061243', '+', '-110168'), ('f11r.1', 'ENSDARG00000017320', '+', '-130406'), ('f11r.2', 'ENSDARG00000068114', '+', '-141335')	('bco2a', 'ENSDARG00000055722', '-', '+118731'), ('sdhda', 'ENSDARG00000055712', '-', '+126476'), ('timm8b', 'ENSDARG00000055708', '+', '+128114')
RegenPk_462	20:42726941-42727361	1.21164	0.00203387	('slc22a2', 'ENSDARG00000030530', '+', '+44614')	('igf2r', 'ENSDARG00000006094', '+', '-60643'), ('si:dkeyp-93d12.1', 'ENSDARG00000014039', '+', '-86493'), ('rfx6', 'ENSDARG00000041702', '-', '-89757')	('slc22a2', 'ENSDARG00000030530', '+', '+44614'), ('plg', 'ENSDARG00000023111', '-', '+78623'), ('AL845424.1', 'ENSDARG00000069370', '+', '+80025')
RegenPk_463	22:14150405-14151015	0.94104	0.00207615	('si:ch211-246m6.5', 'ENSDARG00000011673', '-', '-14178')	('si:ch211-246m6.5', 'ENSDARG00000011673', '-', '-14178'), ('TCF15 (1 of many)', 'ENSDARG00000042857', '-', '-46771'), ('bzw1a', 'ENSDARG00000010481', '+', '-58409')	('si:ch211-246m6.5', 'ENSDARG00000103750', '-', '+86830'), ('si:ch73-338d8.5', 'ENSDARG00000105269', '-', '+134532'), ('si:dkeyp-122a9.1', 'ENSDARG00000091954', '-', '+171290')
RegenPk_464	10:28475977-28476340	0.900774	0.00214249	('cltca', 'ENSDARG00000043493', '-', '+6130')	('ptrh2', 'ENSDARG00000077339', '+', '-56034'), ('rps6kb1a', 'ENSDARG00000018399', '-', '-169141'), ('rnft1', 'ENSDARG00000015917', '+', '-202518')	('cltca', 'ENSDARG00000043493', '-', '+6130'), ('btg3', 'ENSDARG00000069065', '-', '+18145'), ('CR392341.4', 'ENSDARG00000103049', '-', '+32837')
RegenPk_465	11:23861396-23861521	1.9784	0.00214249	('trib3', 'ENSDARG00000016200', '-', '-36119')	('trib3', 'ENSDARG00000016200', '-', '-36119'), ('maf1', 'ENSDARG00000013122', '+', '-53136'), ('zc3h11a', 'ENSDARG00000009754', '+', '-64970')	('sox12', 'ENSDARG00000025847', '-', '+92854'), ('pnp4a', 'ENSDARG00000057575', '+', '+191056'), ('si:dkey-76p14.2', 'ENSDARG00000094037', '+', '+199358')
RegenPk_466	1:20478756-20479106	1.34208	0.00214298	('si:dkey-253i9.4', 'ENSDARG00000061459', '-', '+32834')	('klhl2', 'ENSDARG00000061786', '-', '-201602'), ('CT583646.2', 'ENSDARG00000094202', '+', '-235157'), ('msmo1', 'ENSDARG00000055876', '-', '-243096')	('si:dkey-253i9.4', 'ENSDARG00000061459', '-', '+32834'), ('npy1r', 'ENSDARG00000037411', '-', '+125880'), ('med28', 'ENSDARG00000037410', '+', '+137518')
RegenPk_467	3:18741165-18741717	0.926071	0.00217723	('si:ch211-198m1.1', 'ENSDARG00000093192', '+', '+44825')	('tmem104', 'ENSDARG00000088560', '+', '-50371'), ('tnpo2', 'ENSDARG00000038239', '+', '-83657'), ('msrb1a', 'ENSDARG00000025436', '-', '-85887')	('si:ch211-198m1.1', 'ENSDARG00000093192', '+', '+44825'), ('grin2ca', 'ENSDARG00000078149', '-', '+242631'), ('rfx1a', 'ENSDARG00000005883', '-', '+309470')
RegenPk_468	21:18718979-18719502	-0.834639	0.00225513	('si:dkey-112m2.1', 'ENSDARG00000074863', '-', '+3710')	('si:dkey-1d7.3', 'ENSDARG00000075837', '+', '-350291'), ('RIMBP2 (1 of many)', 'ENSDARG00000104101', '+', '-442724'), ('dnai1.1', 'ENSDARG00000100081', '+', '-463341')	('si:dkey-112m2.1', 'ENSDARG00000074863', '-', '+3710'), ('si:dkey-65l23.2', 'ENSDARG00000093234', '+', '+121254'), ('smpd4', 'ENSDARG00000020730', '+', '+151241')
RegenPk_469	7:32592910-32593187	1.40433	0.00225513	('slc17a6b', 'ENSDARG00000041150', '-', '-30943')	('slc17a6b', 'ENSDARG00000041150', '-', '-30943'), ('gas2b', 'ENSDARG00000036152', '-', '-81751'), ('si:ch211-150g13.3', 'ENSDARG00000027394', '+', '-141971')	('ano5b', 'ENSDARG00000036147', '-', '+31470'), ('tssc4', 'ENSDARG00000036144', '+', '+33525'), ('ano9b', 'ENSDARG00000079324', '+', '+37460')
RegenPk_470	8:11011138-11011529	0.871579	0.0023282	('dennd2c', 'ENSDARG00000073738', '-', '+28192')	('bcas2', 'ENSDARG00000043631', '-', '-32272'), ('trim33', 'ENSDARG00000016181', '-', '-44299'), ('pqlc2', 'ENSDARG00000043624', '-', '-96195')	('dennd2c', 'ENSDARG00000073738', '-', '+28192'), ('ampd1', 'ENSDARG00000033832', '-', '+63020'), ('nras', 'ENSDARG00000038225', '-', '+82657')
RegenPk_471	5:11946397-11946493	0.888801	0.00234556	('zgc:171242', 'ENSDARG00000078551', '+', '+68740')	('nos1', 'ENSDARG00000068910', '-', '-223340'), ('lrrc74b', 'ENSDARG00000098365', '-', '-353044'), ('nipsnap1', 'ENSDARG00000005320', '-', '-383281')	('zgc:171242', 'ENSDARG00000078551', '+', '+68740'), ('si:ch73-263f13.1', 'ENSDARG00000094172', '-', '+78334'), ('ksr2', 'ENSDARG00000094526', '-', '+78774')
RegenPk_472	14:46470867-46471186	1.01765	0.00234673	('ehd1a', 'ENSDARG00000098853', '-', '+5794')	('map1lc3cl', 'ENSDARG00000075727', '+', '-52019'), ('si:ch211-168f7.5', 'ENSDARG00000088195', '-', '-63479'), ('ttc9c', 'ENSDARG00000007025', '+', '-108310')	('ehd1a', 'ENSDARG00000098853', '-', '+5794'), ('ubxn1', 'ENSDARG00000090309', '+', '+13324'), ('si:ch211-114c17.1', 'ENSDARG00000087994', '-', '+54489')
RegenPk_473	15:9762764-9763124	1.0623	0.00235324	('CABZ01072853.1', 'ENSDARG00000087018', '+', '+27385')	('nars2', 'ENSDARG00000098441', '-', '-107423'), ('gab2', 'ENSDARG00000105120', '-', '-145483'), ('sacs', 'ENSDARG00000091042', '-', '-319543')	('CABZ01072853.1', 'ENSDARG00000087018', '+', '+27385'), ('si:dkey-13m3.2', 'ENSDARG00000103424', '+', '+176634'), ('tenm4', 'ENSDARG00000105088', '-', '+770212')
RegenPk_474	5:45579221-45579495	0.991316	0.00235324	('f2r', 'ENSDARG00000060012', '+', '+16636')	('f2rl2', 'ENSDARG00000090524', '-', '-27426'), ('iqgap2', 'ENSDARG00000060010', '+', '-101772'), ('sv2c', 'ENSDARG00000059997', '+', '-203372')	('f2r', 'ENSDARG00000060012', '+', '+16636'), ('SSBP2 (1 of many)', 'ENSDARG00000057395', '-', '+94427'), ('si:ch211-130m23.2', 'ENSDARG00000095136', '+', '+97893')
RegenPk_475	7:50969880-50970269	0.881883	0.00235324	('gc2', 'ENSDARG00000018329', '-', '+63424')	('col4a5', 'ENSDARG00000052063', '+', '-141922'), ('col4a6', 'ENSDARG00000052061', '-', '-142654'), ('ankrd46b', 'ENSDARG00000015780', '-', '-327889')	('gc2', 'ENSDARG00000018329', '-', '+63424'), ('rasl11a', 'ENSDARG00000046013', '-', '+75982'), ('usp12b', 'ENSDARG00000074367', '+', '+79690')
RegenPk_476	7:50483981-50484139	1.8005	0.00242754	('iqgap1', 'ENSDARG00000078888', '-', '+5283')	('crtc3', 'ENSDARG00000052114', '-', '-124310'), ('adamtsl5', 'ENSDARG00000052118', '-', '-239813'), ('serinc4', 'ENSDARG00000044815', '+', '-308358')	('iqgap1', 'ENSDARG00000078888', '-', '+5283'), ('si:ch73-380l10.2', 'ENSDARG00000104297', '+', '+6964'), ('dthd1', 'ENSDARG00000086452', '+', '+37292')
RegenPk_477	11:15699685-15699859	1.66814	0.00245512	('rap1ab', 'ENSDARG00000087346', '-', '+40713')	('gdf11', 'ENSDARG00000044924', '+', '-221189'), ('cdk5rap1', 'ENSDARG00000044925', '+', '-353712'), ('ghrh', 'ENSDARG00000069481', '-', '-398912')	('rap1ab', 'ENSDARG00000087346', '-', '+40713'), ('pank4', 'ENSDARG00000098453', '+', '+43936'), ('draxin', 'ENSDARG00000058256', '+', '+96781')
RegenPk_478	13:21980143-21980450	1.02359	0.00246386	('si:dkey-174i8.1', 'ENSDARG00000076843', '+', '-6448')	('si:dkey-174i8.1', 'ENSDARG00000076843', '+', '-6448'), ('zswim8', 'ENSDARG00000069397', '+', '-284650'), ('si:ch211-51a6.2', 'ENSDARG00000030967', '+', '-330967')	('camk2g2', 'ENSDARG00000056206', '+', '+8845'), ('synpo2la', 'ENSDARG00000077293', '+', '+138959'), ('myoz1a', 'ENSDARG00000056209', '+', '+154168')
RegenPk_479	14:9053403-9053696	1.012	0.00246386	('fam46d', 'ENSDARG00000062830', '-', '-4386')	('fam46d', 'ENSDARG00000062830', '-', '-4386'), ('msnb', 'ENSDARG00000028740', '+', '-71880'), ('asb12b', 'ENSDARG00000037558', '-', '-78331')	('tbx22', 'ENSDARG00000091748', '-', '+54977'), ('sh3bgrl', 'ENSDARG00000058302', '-', '+61348'), ('hmgn6', 'ENSDARG00000087636', '+', '+61947')
RegenPk_480	22:24318628-24319016	1.22754	0.00246386	('ccdc50', 'ENSDARG00000105136', '+', '-27139')	('ccdc50', 'ENSDARG00000105136', '+', '-27139'), ('uts2d', 'ENSDARG00000098149', '-', '-32073'), ('si:ch211-117l17.7', 'ENSDARG00000100217', '-', '-37788')	('BX649608.2', 'ENSDARG00000102940', '+', '+31847'), ('p3h2', 'ENSDARG00000103026', '+', '+43897'), ('wdr47b', 'ENSDARG00000099757', '+', '+213501')
RegenPk_481	2:35757779-35758184	0.898918	0.00256684	('rasal2', 'ENSDARG00000036257', '+', '-7745')	('rasal2', 'ENSDARG00000036257', '+', '-7745'), ('ankrd45', 'ENSDARG00000011326', '+', '-124891'), ('si:dkey-4i23.5', 'ENSDARG00000092137', '+', '-127817')	('dhx9', 'ENSDARG00000079725', '+', '+113804'), ('lamc1', 'ENSDARG00000036279', '+', '+140162'), ('lamc2', 'ENSDARG00000068288', '+', '+250699')
RegenPk_482	5:62270058-62270272	1.34176	0.00256684	('specc1', 'ENSDARG00000029480', '-', '+33568')	('adora2b', 'ENSDARG00000002533', '-', '-153167'), ('zswim7', 'ENSDARG00000067608', '+', '-228542'), ('si:ch211-253h3.1', 'ENSDARG00000095180', '+', '-343491')	('specc1', 'ENSDARG00000029480', '-', '+33568'), ('TIMM22', 'ENSDARG00000091413', '+', '+34286'), ('FAM57A', 'ENSDARG00000098860', '-', '+101355')
RegenPk_483	13:440083-440310	-0.96304	0.00259455	('nvl', 'ENSDARG00000025605', '-', '-16454')	('nvl', 'ENSDARG00000025605', '-', '-16454'), ('wu:fc17b08', 'ENSDARG00000094249', '+', '-36034'), ('degs1', 'ENSDARG00000007347', '+', '-68257')	('slit1a', 'ENSDARG00000044954', '-', '+67998'), ('tp53bp2a', 'ENSDARG00000009136', '+', '+76213'), ('cutc', 'ENSDARG00000077306', '+', '+102545')
RegenPk_484	20:48037103-48037352	1.5231	0.00267238	('socs3a', 'ENSDARG00000104400', '+', '-18572')	('socs3a', 'ENSDARG00000104400', '+', '-18572'), ('CABZ01059120.1', 'ENSDARG00000100162', '-', '-42815'), ('CABZ01059119.1', 'ENSDARG00000099804', '+', '-99672')	('tfap2b', 'ENSDARG00000012667', '-', '+193435'), ('tfap2d', 'ENSDARG00000023272', '-', '+218475'), ('hadhaa', 'ENSDARG00000057128', '+', '+447211')
RegenPk_485	24:10656516-10656907	1.16363	0.00267264	('fam49bb', 'ENSDARG00000045417', '-', '+100453')	('myca', 'ENSDARG00000045695', '+', '-383613'), ('si:ch211-69l10.4', 'ENSDARG00000098036', '+', '-399232'), ('ankha', 'ENSDARG00000071724', '-', '-402820')	('fam49bb', 'ENSDARG00000045417', '-', '+100453'), ('si:dkey-37o8.1', 'ENSDARG00000071727', '+', '+101593'), ('asap1b', 'ENSDARG00000039729', '-', '+254262')
RegenPk_486	16:8012993-8013449	0.989764	0.00282245	('ano10a', 'ENSDARG00000057736', '+', '+54421')	('tcaim', 'ENSDARG00000079881', '-', '-101719'), ('trim71', 'ENSDARG00000075593', '-', '-137110'), ('cnot10', 'ENSDARG00000058528', '+', '-227033')	('ano10a', 'ENSDARG00000057736', '+', '+54421'), ('snrka', 'ENSDARG00000070832', '-', '+205849'), ('pomgnt2', 'ENSDARG00000010941', '+', '+212565')
RegenPk_487	18:5643454-5643718	1.15975	0.00283511	('mibp2', 'ENSDARG00000101844', '+', '-6664')	('mibp2', 'ENSDARG00000101844', '+', '-6664'), ('si:dkey-103d23.5', 'ENSDARG00000102552', '-', '-16208'), ('dut', 'ENSDARG00000101957', '+', '-27330')	('bloc1s6', 'ENSDARG00000042933', '-', '+13168'), ('slc30a4', 'ENSDARG00000007180', '+', '+13785'), ('zgc:153317', 'ENSDARG00000092903', '-', '+30700')
RegenPk_488	12:34233944-34234200	1.27874	0.0030377	('tha1', 'ENSDARG00000076225', '+', '+43598')	('pgs1', 'ENSDARG00000075857', '-', '-76819'), ('socs3b', 'ENSDARG00000026611', '+', '-76996'), ('cyth1b', 'ENSDARG00000021488', '+', '-283207')	('tha1', 'ENSDARG00000076225', '+', '+43598'), ('tmem235', 'ENSDARG00000089276', '-', '+92774'), ('birc5a', 'ENSDARG00000075621', '-', '+100469')
RegenPk_489	2:37818365-37818605	1.38888	0.0030377	('nfatc4', 'ENSDARG00000054162', '-', '+2672')	('ftr66', 'ENSDARG00000005327', '+', '-38018'), ('MYADM (1 of many)', 'ENSDARG00000038709', '+', '-50926'), ('myo9b', 'ENSDARG00000077410', '-', '-55959')	('nfatc4', 'ENSDARG00000054162', '-', '+2672'), ('ltb4r2b', 'ENSDARG00000054170', '+', '+3293'), ('sdr39u1', 'ENSDARG00000099617', '+', '+14745')
RegenPk_490	1:25432714-25433136	0.896765	0.0032976	('cdkn2a/b', 'ENSDARG00000037262', '-', '+4449')	('mtap', 'ENSDARG00000037261', '+', '-15654'), ('toporsa', 'ENSDARG00000037260', '+', '-21498'), ('ndufb6', 'ENSDARG00000037259', '+', '-27389')	('cdkn2a/b', 'ENSDARG00000037262', '-', '+4449'), ('cxxc4', 'ENSDARG00000077817', '-', '+168108'), ('tet2', 'ENSDARG00000076928', '+', '+229600')
RegenPk_491	10:26112447-26112746	-1.11449	0.00360583	('trim47', 'ENSDARG00000056678', '+', '+43813')	('frem2a', 'ENSDARG00000076856', '+', '-91979'), ('ufm1', 'ENSDARG00000043857', '+', '-126363'), ('trpc4a', 'ENSDARG00000070507', '-', '-214207')	('trim47', 'ENSDARG00000056678', '+', '+43813'), ('trim3b', 'ENSDARG00000005397', '-', '+114894'), ('fhdc3', 'ENSDARG00000069129', '-', '+128457')
RegenPk_492	15:46866421-46866634	1.25801	0.00360583	('stard10', 'ENSDARG00000098116', '-', '+11588')	('CABZ01087566.1', 'ENSDARG00000101186', '-', '-37564'), ('socs9', 'ENSDARG00000101985', '+', '-64327'), ('paf1', 'ENSDARG00000098432', '-', '-75068')	('stard10', 'ENSDARG00000098116', '-', '+11588'), ('anapc15', 'ENSDARG00000101285', '-', '+33633'), ('IZUMO1R', 'ENSDARG00000102442', '+', '+36716')
RegenPk_493	23:77578-77889	0.868266	0.00360583	('HDAC7', 'ENSDARG00000105179', '-', '-38053')	('HDAC7', 'ENSDARG00000105179', '-', '-38053'), ('twist3', 'ENSDARG00000019646', '+', '-75064')	('PDZD4 (1 of many)', 'ENSDARG00000090564', '+', '+145153'), ('anks1aa', 'ENSDARG00000062396', '-', '+216270'), ('taf11', 'ENSDARG00000037855', '+', '+218537')
RegenPk_494	7:49281090-49281243	1.82995	0.00360583	('brsk2b', 'ENSDARG00000077791', '-', '+41081')	('abtb2a', 'ENSDARG00000059751', '+', '-281240'), ('b4galnt4b', 'ENSDARG00000076701', '+', '-475052'), ('si:ch211-288d18.1', 'ENSDARG00000011088', '+', '-554098')	('brsk2b', 'ENSDARG00000077791', '-', '+41081'), ('tsg101b', 'ENSDARG00000011897', '-', '+83336'), ('hrasb', 'ENSDARG00000005651', '-', '+100550')
RegenPk_495	7:8053100-8053490	1.22132	0.00360583	('si:dkey-185m8.2', 'ENSDARG00000099026', '+', '+25253')	('si:ch211-163c2.3', 'ENSDARG00000105415', '-', '-130718'), ('si:ch211-163c2.2', 'ENSDARG00000070065', '-', '-246424'), ('si:ch211-163c2.1', 'ENSDARG00000100612', '-', '-276512')	('si:dkey-185m8.2', 'ENSDARG00000099026', '+', '+25253'), ('f13a1b', 'ENSDARG00000036893', '-', '+44990'), ('jac7', 'ENSDARG00000039100', '+', '+59294')
RegenPk_496	5:2840891-2841256	0.996658	0.00366427	('CABZ01076737.1', 'ENSDARG00000103792', '-', '+38540')	('supt4h1', 'ENSDARG00000099366', '+', '-50491'), ('CABZ01112268.1', 'ENSDARG00000099935', '-', '-213087'), ('hpda', 'ENSDARG00000018351', '+', '-296258')	('CABZ01076737.1', 'ENSDARG00000103792', '-', '+38540'), ('SSC4D', 'ENSDARG00000108014', '+', '+264721'), ('ywhag1', 'ENSDARG00000067626', '+', '+331054')
RegenPk_497	8:26952554-26953047	-0.807822	0.00377161	('slc16a1b', 'ENSDARG00000068572', '-', '-10160')	('slc16a1b', 'ENSDARG00000068572', '-', '-10160'), ('zymnd12', 'ENSDARG00000017055', '-', '-53423'), ('rimkla', 'ENSDARG00000016830', '+', '-103834')	('si:ch211-254n4.3', 'ENSDARG00000020292', '-', '+543601'), ('rhocb', 'ENSDARG00000018328', '+', '+583375'), ('mov10b.2', 'ENSDARG00000056065', '-', '+684826')
RegenPk_498	12:8448820-8449013	0.980502	0.00383039	('adoa', 'ENSDARG00000042827', '+', '-11891')	('adoa', 'ENSDARG00000042827', '+', '-11891'), ('arid5b', 'ENSDARG00000037196', '+', '-314736'), ('zgc:194508', 'ENSDARG00000086310', '+', '-408556')	('egr2b', 'ENSDARG00000042826', '-', '+17519'), ('nrbf2b', 'ENSDARG00000023591', '+', '+82926'), ('jmjd1cb', 'ENSDARG00000079939', '-', '+331240')
RegenPk_499	21:45526385-45526595	1.51158	0.00388878	('h2afy', 'ENSDARG00000099329', '-', '+23767')	('fnip1', 'ENSDARG00000102171', '+', '-58289'), ('si:dkey-223p19.2', 'ENSDARG00000102926', '+', '-66206'), ('si:dkey-223p19.1', 'ENSDARG00000105104', '+', '-80314')	('h2afy', 'ENSDARG00000099329', '-', '+23767'), ('si:ch211-25g7.5', 'ENSDARG00000101473', '-', '+27568'), ('zgc:77058', 'ENSDARG00000104582', '-', '+47526')
RegenPk_500	15:17423135-17423465	1.16105	0.0038925	('vmp1', 'ENSDARG00000012450', '+', '-16003')	('vmp1', 'ENSDARG00000012450', '+', '-16003'), ('cltcb', 'ENSDARG00000090716', '+', '-73820'), ('dhx40', 'ENSDARG00000041586', '+', '-101115')	('tubd1', 'ENSDARG00000058219', '-', '+46734'), ('rps6kb1b', 'ENSDARG00000058230', '+', '+47598'), ('snx19b', 'ENSDARG00000079931', '+', '+82412')
RegenPk_501	16:17433745-17434055	1.15396	0.00390118	('zyx', 'ENSDARG00000075733', '-', '+5850')	('kel', 'ENSDARG00000076950', '-', '-41847'), ('emg1', 'ENSDARG00000056914', '-', '-83691'), ('gtf3c6', 'ENSDARG00000043301', '+', '-89390')	('zyx', 'ENSDARG00000075733', '-', '+5850'), ('fam131bb', 'ENSDARG00000070575', '+', '+47239'), ('clcn1b', 'ENSDARG00000012269', '-', '+200013')
RegenPk_502	22:31205876-31206017	0.777676	0.00399253	('grip2b', 'ENSDARG00000027618', '+', '+52658')	('sec13', 'ENSDARG00000054807', '+', '-95222'), ('cand2', 'ENSDARG00000005749', '-', '-95471'), ('rpl32', 'ENSDARG00000054818', '+', '-116050')	('grip2b', 'ENSDARG00000027618', '+', '+52658'), ('slc6a6b', 'ENSDARG00000098438', '-', '+394440'), ('lsm3', 'ENSDARG00000089663', '-', '+517425')
RegenPk_503	16:20075363-20075681	1.07517	0.00403972	('hdac9b', 'ENSDARG00000056642', '-', '+89026')	('twist1b', 'ENSDARG00000076010', '+', '-148798'), ('tmem196b', 'ENSDARG00000090140', '+', '-235463'), ('macc1', 'ENSDARG00000040717', '+', '-243896')	('hdac9b', 'ENSDARG00000056642', '-', '+89026'), ('ahr1a', 'ENSDARG00000020046', '-', '+156922'), ('ankrd28b', 'ENSDARG00000009023', '+', '+174264')
RegenPk_504	3:18388672-18388947	1.30769	0.0040402	('cbx4', 'ENSDARG00000099441', '+', '+17350')	('tbc1d16', 'ENSDARG00000036994', '+', '-101152'), ('gaa', 'ENSDARG00000090714', '+', '-124938'), ('ndufb10', 'ENSDARG00000028889', '-', '-127581')	('cbx4', 'ENSDARG00000099441', '+', '+17350'), ('cbx8a', 'ENSDARG00000087327', '+', '+29011'), ('aqp8b', 'ENSDARG00000089749', '-', '+37319')
RegenPk_505	13:30388130-30388203	0.836143	0.0041067	('ppifa', 'ENSDARG00000007409', '+', '+53556')	('zmiz1a', 'ENSDARG00000074502', '+', '-97144'), ('rps24', 'ENSDARG00000039347', '+', '-293354'), ('qrfpra', 'ENSDARG00000039349', '+', '-302706')	('ppifa', 'ENSDARG00000007409', '+', '+53556'), ('zcchc24', 'ENSDARG00000078026', '-', '+127349'), ('PAOX', 'ENSDARG00000003380', '-', '+143787')
RegenPk_506	15:36406011-36406398	-0.866898	0.0041067	('ostn', 'ENSDARG00000054055', '-', '-15086')	('ostn', 'ENSDARG00000054055', '-', '-15086'), ('masp1', 'ENSDARG00000068726', '+', '-76733'), ('sst1.1', 'ENSDARG00000040799', '+', '-107187')	('gmnc', 'ENSDARG00000068719', '+', '+44897'), ('si:dkey-23k10.2', 'ENSDARG00000097700', '-', '+83688'), ('si:dkey-23k10.5', 'ENSDARG00000011581', '-', '+94135')
RegenPk_507	21:17557481-17557894	0.874384	0.0041067	('gsna', 'ENSDARG00000011459', '-', '+8882')	('stom', 'ENSDARG00000003835', '+', '-51930'), ('barhl1b', 'ENSDARG00000019013', '-', '-111858'), ('gtf3c4', 'ENSDARG00000069538', '-', '-169666')	('gsna', 'ENSDARG00000011459', '-', '+8882'), ('rxraa', 'ENSDARG00000057737', '+', '+173753'), ('dnai1.2', 'ENSDARG00000038788', '+', '+361701')
RegenPk_508	19:35868587-35869210	0.806603	0.00415912	('anln', 'ENSDARG00000060917', '-', '-5201')	('anln', 'ENSDARG00000060917', '-', '-5201'), ('ak2', 'ENSDARG00000005926', '-', '-27080'), ('rnf19b', 'ENSDARG00000060926', '-', '-55199')	('ptp4a2b', 'ENSDARG00000035676', '-', '+36766'), ('col8a2', 'ENSDARG00000060893', '-', '+140189'), ('trappc3', 'ENSDARG00000045364', '-', '+277432')
RegenPk_509	10:1166409-1166930	-0.909006	0.00424573	('bmpr1bb', 'ENSDARG00000075729', '-', '+19091')	[('bmpr1bb', 'ENSDARG00000102742', '-', '-74118'), ('unc5c', 'ENSDARG00000087341', '+', '-118535'), ('glis3', 'ENSDARG00000069726', '-', '-492365')]	[('bmpr1bb', 'ENSDARG00000075729', '-', '+19091'), ('pdlim5b', 'ENSDARG00000027600', '-', '+114460'), ('opn4xa', 'ENSDARG00000079129', '-', '+158756')]
RegenPk_510	10:6160290-6160520	0.987909	0.00424573	('tln1', 'ENSDARG00000100729', '+', '-40082')	('tln1', 'ENSDARG00000100729', '+', '-40082'), ('BX323809.1', 'ENSDARG00000105303', '+', '-59241'), ('BX322605.1', 'ENSDARG00000103170', '+', '-101340')	('tpm2', 'ENSDARG00000104682', '+', '+156468'), ('APH1A', 'ENSDARG00000100633', '+', '+221656'), ('ca9', 'ENSDARG00000102300', '-', '+292951')
RegenPk_511	15:47129378-47129961	1.00634	0.00424573	('CABZ01078944.1', 'ENSDARG00000086356', '-', '-3464')	('CABZ01078944.1', 'ENSDARG00000086356', '-', '-3464'), ('CABZ01087568.1', 'ENSDARG00000104615', '+', '-46213'), ('sidt2', 'ENSDARG00000045976', '+', '-86866')	('stard10', 'ENSDARG00000097718', '+', '+77465'), ('CU633855.1', 'ENSDARG00000089563', '-', '+105200'), ('kbtbd3', 'ENSDARG00000060512', '-', '+123962')
RegenPk_512	18:23035103-23036090	0.817733	0.00424573	('cbfb', 'ENSDARG00000040917', '+', '-30549')	('cbfb', 'ENSDARG00000040917', '+', '-30549'), ('gnao1a', 'ENSDARG00000016676', '+', '-231197'), ('hsf4', 'ENSDARG00000013251', '-', '-271025')	('mef2aa', 'ENSDARG00000031756', '+', '+162757'), ('mctp2a', 'ENSDARG00000001414', '+', '+339579'), ('nr2f2', 'ENSDARG00000040926', '-', '+1000885')
RegenPk_513	21:44620638-44621070	1.05567	0.00424573	('spry4', 'ENSDARG00000068732', '-', '-10264')	('spry4', 'ENSDARG00000068732', '-', '-10264'), ('fundc2', 'ENSDARG00000103740', '-', '-50390'), ('cmc4', 'ENSDARG00000100774', '+', '-58620')	('ammecr1', 'ENSDARG00000012892', '-', '+86765'), ('kif4', 'ENSDARG00000005462', '-', '+127638'), ('rnf121', 'ENSDARG00000060282', '+', '+128137')
RegenPk_514	25:24056169-24056605	1.02394	0.00424573	('si:dkeyp-19e1.3', 'ENSDARG00000051836', '+', '-32324')	('si:dkeyp-19e1.3', 'ENSDARG00000051836', '+', '-32324'), ('th', 'ENSDARG00000030621', '-', '-79435'), ('igf2b', 'ENSDARG00000033307', '-', '-107065')	('uevld', 'ENSDARG00000009266', '-', '+48641'), ('si:dkeyp-19e1.4', 'ENSDARG00000094163', '-', '+63045'), ('si:dkey-11e23.9', 'ENSDARG00000095586', '-', '+79949')
RegenPk_515	3:35874391-35874747	1.06772	0.00427277	('rab11fip4a', 'ENSDARG00000090170', '-', '+111434')	('suz12a', 'ENSDARG00000070256', '-', '-139037'), ('crlf3', 'ENSDARG00000070261', '+', '-192037'), ('caskin1', 'ENSDARG00000046107', '-', '-202931')	('rab11fip4a', 'ENSDARG00000090170', '-', '+111434'), ('coil', 'ENSDARG00000040070', '-', '+123067'), ('scpep1', 'ENSDARG00000040072', '+', '+123120')
RegenPk_516	13:44762929-44763164	-0.93604	0.00430468	('zbtb8os', 'ENSDARG00000016368', '+', '-42863')	('zbtb8os', 'ENSDARG00000016368', '+', '-42863'), ('si:dkeyp-2e4.2', 'ENSDARG00000079263', '-', '-47626'), ('si:dkeyp-2e4.3', 'ENSDARG00000095283', '-', '-56131')	('CR376783.1', 'ENSDARG00000074235', '-', '+97551'), ('khdrbs1a', 'ENSDARG00000052856', '-', '+122425'), ('chp1', 'ENSDARG00000052859', '-', '+163736')
RegenPk_517	19:1890921-1891326	-0.90227	0.00442739	('rplp1', 'ENSDARG00000021864', '-', '+14390')	('ptk2aa', 'ENSDARG00000100456', '+', '-46335'), ('dennd3a', 'ENSDARG00000078797', '+', '-147866'), ('klhl7', 'ENSDARG00000101445', '+', '-177895')	('rplp1', 'ENSDARG00000021864', '-', '+14390'), ('clptm1l', 'ENSDARG00000021048', '-', '+30437'), ('snrpd1', 'ENSDARG00000011648', '+', '+31816')
RegenPk_518	25:34111755-34112283	0.951945	0.00451424	('trpm1b', 'ENSDARG00000103476', '+', '+23347')	('klf13', 'ENSDARG00000061368', '-', '-40539'), ('OTUD7A', 'ENSDARG00000045556', '+', '-145112'), ('DNAJA4', 'ENSDARG00000051762', '+', '-278169')	('trpm1b', 'ENSDARG00000103476', '+', '+23347'), ('megf8', 'ENSDARG00000103934', '-', '+74975'), ('nup160', 'ENSDARG00000027140', '-', '+106999')
RegenPk_519	6:211650-212007	1.09773	0.00454716	('TMPRSS6', 'ENSDARG00000102260', '-', '+6794')	('CABZ01084570.1', 'ENSDARG00000006544', '-', '-10978'), ('mgat3b', 'ENSDARG00000036619', '+', '-27571'), ('tab1', 'ENSDARG00000036613', '+', '-48737')	('TMPRSS6', 'ENSDARG00000102260', '-', '+6794'), ('rps19bp1', 'ENSDARG00000091124', '+', '+35194'), ('atf4a', 'ENSDARG00000039515', '+', '+39096')
RegenPk_520	10:44127476-44128152	0.798103	0.00473499	('sept5b', 'ENSDARG00000036031', '-', '-10134')	('sept5b', 'ENSDARG00000036031', '-', '-10134'), ('mctp1b', 'ENSDARG00000060871', '-', '-44932'), ('tlr8b', 'ENSDARG00000073675', '-', '-130074')	('cldn5b', 'ENSDARG00000014059', '+', '+19860'), ('acads', 'ENSDARG00000030781', '-', '+43054'), ('crybb1', 'ENSDARG00000068507', '-', '+52780')
RegenPk_521	15:37532132-37532518	1.02658	0.00473499	('igflr1', 'ENSDARG00000091650', '+', '+2520')	('si:ch211-113j13.2', 'ENSDARG00000040701', '-', '-8442'), ('zbtb32', 'ENSDARG00000073726', '+', '-51222'), ('CTRL (1 of many)', 'ENSDARG00000101964', '+', '-102350')	('igflr1', 'ENSDARG00000091650', '+', '+2520'), ('kmt2bb', 'ENSDARG00000060697', '-', '+109929'), ('psenen', 'ENSDARG00000068698', '+', '+111945')
RegenPk_522	9:52063775-52064128	1.05467	0.00473499	('tank', 'ENSDARG00000067723', '-', '-29881')	('tank', 'ENSDARG00000067723', '-', '-29881'), ('tbr1b', 'ENSDARG00000004712', '-', '-87664'), ('slc4a10b', 'ENSDARG00000060303', '-', '-100860')	('CABZ01087906.1', 'ENSDARG00000103823', '+', '+62201'), ('cd302', 'ENSDARG00000086100', '+', '+192451'), ('CABZ01079550.1', 'ENSDARG00000098110', '+', '+290109')
RegenPk_523	20:46648271-46648420	-0.860663	0.00481076	('fosab', 'ENSDARG00000031683', '-', '+2375')	('tmed10', 'ENSDARG00000041391', '-', '-10231'), ('eif2b2', 'ENSDARG00000041397', '-', '-17886'), ('rmdn3', 'ENSDARG00000041407', '-', '-84785')	('fosab', 'ENSDARG00000031683', '-', '+2375'), ('si:ch211-153j24.3', 'ENSDARG00000068428', '+', '+8193'), ('batf', 'ENSDARG00000011818', '+', '+20485')
RegenPk_524	3:14001505-14001950	0.795353	0.00489697	('si:ch211-108d22.2', 'ENSDARG00000097615', '+', '+5517')	('nfil3-6', 'ENSDARG00000087188', '-', '-48022'), ('nfil3-2', 'ENSDARG00000043237', '-', '-66387'), ('CABZ01077370.1', 'ENSDARG00000022185', '+', '-154953')	('si:ch211-108d22.2', 'ENSDARG00000097615', '+', '+5517'), ('si:ch211-108d22.1', 'ENSDARG00000097099', '+', '+107542'), ('plppr2a', 'ENSDARG00000101478', '+', '+149547')
RegenPk_525	3:39521430-39521734	0.953288	0.00489697	('epn2', 'ENSDARG00000008377', '+', '-7191')	('epn2', 'ENSDARG00000008377', '+', '-7191'), ('grapa', 'ENSDARG00000005414', '-', '-15419'), ('si:dkey-27o4.1', 'ENSDARG00000090340', '-', '-36028')	('b9d1', 'ENSDARG00000011727', '-', '+32626'), ('cacna1ha', 'ENSDARG00000060496', '+', '+190348'), ('ccdc97', 'ENSDARG00000074703', '+', '+294967')
RegenPk_526	4:8182649-8183118	-0.789318	0.00489697	('ERC1 (1 of many)', 'ENSDARG00000076014', '+', '+21564')	('ninj2', 'ENSDARG00000079824', '+', '-22998'), ('wnk1b', 'ENSDARG00000039392', '-', '-35941'), ('si:ch211-240l19.5', 'ENSDARG00000039393', '-', '-147548')	('ERC1 (1 of many)', 'ENSDARG00000076014', '+', '+21564'), ('erc1b', 'ENSDARG00000031930', '+', '+192563'), ('wnt5b', 'ENSDARG00000102464', '+', '+348781')
RegenPk_527	23:35045093-35045610	-0.787347	0.00498729	('klf15', 'ENSDARG00000091127', '-', '+51643')	('SLC41A3', 'ENSDARG00000061272', '-', '-74460'), ('CHST13', 'ENSDARG00000004018', '+', '-153572'), ('chchd6a', 'ENSDARG00000003206', '+', '-924862')	('klf15', 'ENSDARG00000091127', '-', '+51643'), ('cpne9', 'ENSDARG00000098252', '-', '+203944'), ('cmtr1', 'ENSDARG00000030830', '-', '+252713')
RegenPk_528	2:41979250-41979703	0.882963	0.00504995	('keap1a', 'ENSDARG00000016132', '-', '+32146')	('SSBP4 (1 of many)', 'ENSDARG00000056490', '-', '-105407'), ('znf622', 'ENSDARG00000014692', '-', '-257362'), ('d2hgdh', 'ENSDARG00000060210', '-', '-265934')	('keap1a', 'ENSDARG00000016132', '-', '+32146'), ('crlf1a', 'ENSDARG00000024365', '+', '+47701'), ('ODF3L2 (1 of many)', 'ENSDARG00000014209', '+', '+97813')
RegenPk_529	4:8984991-8985307	1.27242	0.00504995	('scube1', 'ENSDARG00000063097', '-', '+22786')	('mpped1', 'ENSDARG00000088181', '-', '-82825'), ('sult4a1', 'ENSDARG00000101967', '+', '-188931'), ('pnpla3', 'ENSDARG00000102020', '-', '-190815')	('scube1', 'ENSDARG00000063097', '-', '+22786'), ('samm50l', 'ENSDARG00000039681', '+', '+25760'), ('aldh1l2', 'ENSDARG00000070230', '+', '+42754')
RegenPk_530	15:6883444-6883580	0.762161	0.00508014	('meis3', 'ENSDARG00000002795', '-', '-16992')	('meis3', 'ENSDARG00000002795', '-', '-16992'), ('sirt2', 'ENSDARG00000011488', '+', '-93848'), ('DMAC2', 'ENSDARG00000096597', '+', '-106729')	('ech1', 'ENSDARG00000012915', '-', '+65977'), ('mrps22', 'ENSDARG00000018073', '-', '+86372'), ('si:ch73-311h14.2', 'ENSDARG00000098999', '-', '+96612')
RegenPk_531	13:1092574-1092684	2.5579	0.00511477	('tnfaip3', 'ENSDARG00000027777', '+', '-41593')	('tnfaip3', 'ENSDARG00000027777', '+', '-41593'), ('perp', 'ENSDARG00000063572', '+', '-67384'), ('psmb1', 'ENSDARG00000009640', '-', '-71510')	('si:ch73-52p7.1', 'ENSDARG00000095184', '-', '+127002'), ('ifngr1', 'ENSDARG00000074488', '+', '+134632'), ('rab23', 'ENSDARG00000004151', '+', '+159033')
RegenPk_532	3:19487782-19488001	1.44197	0.00511529	('itgb3a', 'ENSDARG00000056767', '+', '-16588')	('itgb3a', 'ENSDARG00000056767', '+', '-16588'), ('rprml', 'ENSDARG00000056768', '+', '-27993'), ('zgc:163079', 'ENSDARG00000056773', '-', '-76573')	('mettl2a', 'ENSDARG00000008105', '+', '+27688'), ('tlk2', 'ENSDARG00000010779', '+', '+48242'), ('mrc2', 'ENSDARG00000078135', '+', '+94230')
RegenPk_533	14:16104826-16105094	1.16769	0.00517714	('maml1', 'ENSDARG00000076466', '-', '+12788')	('ltc4s', 'ENSDARG00000062598', '-', '-30770'), ('itln3', 'ENSDARG00000003523', '+', '-65609'), ('pcdh12', 'ENSDARG00000076594', '-', '-82282')	('maml1', 'ENSDARG00000076466', '-', '+12788'), ('canx', 'ENSDARG00000037488', '-', '+66250'), ('mgat4b', 'ENSDARG00000004115', '-', '+343649')
RegenPk_534	14:16830501-16830876	1.18911	0.00517714	('slc43a3b', 'ENSDARG00000057949', '+', '-10838')	('slc43a3b', 'ENSDARG00000057949', '+', '-10838'), ('smtnl1', 'ENSDARG00000041257', '-', '-14628'), ('phox2bb', 'ENSDARG00000091029', '-', '-67629')	('rtn4rl2b', 'ENSDARG00000037495', '+', '+60791'), ('jakmip1', 'ENSDARG00000076090', '-', '+169508'), ('wfs1b', 'ENSDARG00000074617', '+', '+193554')
RegenPk_535	5:1510824-1511191	1.24664	0.00517714	('ddrgk1', 'ENSDARG00000037172', '+', '-49383')	('ddrgk1', 'ENSDARG00000037172', '+', '-49383'), ('haus4', 'ENSDARG00000016594', '+', '-78121'), ('golga2', 'ENSDARG00000063197', '-', '-78179')	('rcl1', 'ENSDARG00000038312', '-', '+93529'), ('zgc:101699', 'ENSDARG00000033355', '+', '+101132'), ('si:ch73-55i23.1', 'ENSDARG00000042090', '+', '+135482')
RegenPk_536	18:8577429-8577782	1.06885	0.0052843	('FRMD4A', 'ENSDARG00000042249', '-', '+119785')	('prpf18', 'ENSDARG00000058306', '+', '-133504'), ('BEND7', 'ENSDARG00000063186', '-', '-136652'), ('sephs1', 'ENSDARG00000058292', '-', '-155504')	('FRMD4A', 'ENSDARG00000042249', '-', '+119785'), ('impdh1a', 'ENSDARG00000042336', '+', '+269951'), ('prrt4', 'ENSDARG00000088343', '-', '+321250')
RegenPk_537	2:43786068-43786141	0.844653	0.00528509	('nlrb1', 'ENSDARG00000088955', '-', '+14312')	('epc1b', 'ENSDARG00000060054', '+', '-18920'), ('itgb1b.2', 'ENSDARG00000022689', '+', '-66356'), ('itgb1b.1', 'ENSDARG00000053232', '+', '-66421')	('nlrb1', 'ENSDARG00000088955', '-', '+14312'), ('FO704635.1', 'ENSDARG00000105141', '-', '+59005'), ('kif5ba', 'ENSDARG00000074131', '-', '+100587')
RegenPk_538	6:55126034-55126161	0.774042	0.00528509	('CABZ01041610.1', 'ENSDARG00000014169', '+', '+38819')	('mybphb', 'ENSDARG00000003081', '+', '-103471'), ('nav1b', 'ENSDARG00000058771', '+', '-254694'), ('csrp1b', 'ENSDARG00000030980', '-', '-290236')	('CABZ01041610.1', 'ENSDARG00000014169', '+', '+38819'), ('manbal', 'ENSDARG00000059853', '+', '+77019'), ('nfatc2b', 'ENSDARG00000079972', '-', '+118876')
RegenPk_539	9:54670111-54670419	0.995778	0.0054507	('egfl6', 'ENSDARG00000045958', '+', '+17964')	('tmsb4x', 'ENSDARG00000077777', '+', '-57703'), ('CU914164.1', 'ENSDARG00000089683', '-', '-75945'), ('CU914164.2', 'ENSDARG00000104832', '+', '-76701')	('egfl6', 'ENSDARG00000045958', '+', '+17964'), ('larsa', 'ENSDARG00000089031', '-', '+63877'), ('rbm27', 'ENSDARG00000060521', '+', '+66540')
RegenPk_540	6:52629068-52629227	-1.35749	0.00547726	('gdf5', 'ENSDARG00000002760', '-', '+34348')	('uqcc1', 'ENSDARG00000068176', '-', '-61296'), ('fam83c', 'ENSDARG00000075296', '-', '-144580'), ('mmp24', 'ENSDARG00000018896', '-', '-200320')	('gdf5', 'ENSDARG00000002760', '-', '+34348'), ('sdc4', 'ENSDARG00000059906', '-', '+48154'), ('oser1', 'ENSDARG00000024669', '-', '+96425')
RegenPk_541	6:28477665-28477994	-0.933963	0.00560139	('zgc:174719', 'ENSDARG00000074395', '-', '-125397')	('zgc:174719', 'ENSDARG00000074395', '-', '-125397'), ('lpp', 'ENSDARG00000023578', '+', '-174277'), ('bcl6a', 'ENSDARG00000070864', '-', '-245798')	('tprg1', 'ENSDARG00000056026', '+', '+284553'), ('tp63', 'ENSDARG00000044356', '+', '+327390'), ('tbc1d23', 'ENSDARG00000044357', '-', '+474669')
RegenPk_542	15:17044060-17044426	1.08006	0.00563045	('plin2', 'ENSDARG00000042332', '+', '+29356')	('ypel2b', 'ENSDARG00000087258', '+', '-82711'), ('gdpd1', 'ENSDARG00000017261', '+', '-94069'), ('TMEM120A (1 of many)', 'ENSDARG00000042379', '-', '-95353')	('plin2', 'ENSDARG00000042332', '+', '+29356'), ('hip1', 'ENSDARG00000062972', '-', '+44514'), ('clptm1', 'ENSDARG00000018973', '+', '+93920')
RegenPk_543	11:19227604-19227810	1.60429	0.00572244	('prickle2b', 'ENSDARG00000037593', '+', '-19332')	('prickle2b', 'ENSDARG00000037593', '+', '-19332'), ('adamts9', 'ENSDARG00000077778', '+', '-232170'), ('rhol', 'ENSDARG00000070666', '-', '-292303')	('slc2a9l1', 'ENSDARG00000070672', '-', '+111391'), ('psmd6', 'ENSDARG00000070674', '+', '+112248'), ('atxn7', 'ENSDARG00000074804', '-', '+208760')
RegenPk_544	1:1380489-1380792	1.27964	0.00572244	('urp2', 'ENSDARG00000067781', '+', '+71647')	('runx1', 'ENSDARG00000087646', '-', '-126679'), ('CABZ01077978.1', 'ENSDARG00000104202', '+', '-155689'), ('n6amt1', 'ENSDARG00000035776', '+', '-414332')	('urp2', 'ENSDARG00000067781', '+', '+71647'), ('clic6', 'ENSDARG00000099108', '-', '+103185'), ('atp1a1a.2', 'ENSDARG00000002791', '+', '+161332')
RegenPk_545	21:22909811-22910488	0.826561	0.00574982	('dub', 'ENSDARG00000059774', '-', '+4875')	('guca1d', 'ENSDARG00000044629', '-', '-36234'), ('alg8', 'ENSDARG00000044627', '+', '-54287'), ('ccdc90b', 'ENSDARG00000044626', '-', '-54630')	('dub', 'ENSDARG00000059774', '-', '+4875'), ('CYSLTR2 (1 of many)', 'ENSDARG00000069800', '-', '+11435'), ('lpar6b', 'ENSDARG00000069441', '+', '+38321')
RegenPk_546	24:26235682-26236183	-0.7305	0.00585761	('si:ch211-230g15.5', 'ENSDARG00000079167', '+', '-1532')	('si:ch211-230g15.5', 'ENSDARG00000079167', '+', '-1532'), ('lrrc31', 'ENSDARG00000057392', '-', '-11788'), ('lrrc34', 'ENSDARG00000062235', '+', '-35546')	('skilb', 'ENSDARG00000022904', '-', '+5654'), ('zgc:194621', 'ENSDARG00000074696', '-', '+18650'), ('cldn11b', 'ENSDARG00000030723', '+', '+51568')
RegenPk_547	16:17757471-17757717	1.46644	0.00601168	('tmem238b', 'ENSDARG00000090478', '+', '+4670')	[('ccdc106a', 'ENSDARG00000004211', '-', '-5591'), ('arhgef5', 'ENSDARG00000105491', '+', '-50208'), ('m6pr', 'ENSDARG00000018432', '-', '-78688')]	[('tmem238b', 'ENSDARG00000090478', '+', '+4670'), ('si:dkey-17m8.1', 'ENSDARG00000079530', '-', '+35499'), ('zgc:174935', 'ENSDARG00000079255', '-', '+49561')]
RegenPk_548	19:31112813-31113016	-1.02923	0.0060874	('fam49al', 'ENSDARG00000035907', '+', '-66774')	('fam49al', 'ENSDARG00000035907', '+', '-66774'), ('hpcal4', 'ENSDARG00000070491', '-', '-137610'), ('bag6l', 'ENSDARG00000077531', '-', '-189314')	('trit1', 'ENSDARG00000032876', '-', '+99855'), ('myclb', 'ENSDARG00000034956', '-', '+110934'), ('mfsd2ab', 'ENSDARG00000035909', '+', '+167618')
RegenPk_549	5:14937959-14938673	0.991251	0.0060874	('taok3a', 'ENSDARG00000060751', '-', '+55650')	[('pebp1', 'ENSDARG00000042069', '+', '-87579'), ('TXNRD2', 'ENSDARG00000075923', '-', '-88281'), ('txnrd2', 'ENSDARG00000094470', '-', '-117082')]	[('taok3a', 'ENSDARG00000060751', '-', '+55650'), ('suds3', 'ENSDARG00000073737', '+', '+56818'), ('srrm4', 'ENSDARG00000086327', '+', '+229341')]
RegenPk_550	20:7981053-7981551	0.870163	0.00614108	('plpp3', 'ENSDARG00000059933', '-', '+55541')	('si:dkey-19f4.2', 'ENSDARG00000096556', '+', '-169426'), ('bloc1s2', 'ENSDARG00000046081', '+', '-384830'), ('usp24', 'ENSDARG00000059925', '-', '-385555')	('plpp3', 'ENSDARG00000059933', '-', '+55541'), ('prkaa2', 'ENSDARG00000060641', '+', '+59698'), ('si:ch211-232i5.3', 'ENSDARG00000086874', '-', '+125677')
RegenPk_551	2:52954567-52955152	0.788042	0.00619931	('gna11b', 'ENSDARG00000053326', '-', '+1563')	('chico', 'ENSDARG00000019588', '-', '-93048'), ('zgc:136336', 'ENSDARG00000067832', '-', '-162745'), ('plpp2a', 'ENSDARG00000002231', '+', '-315952')	('gna11b', 'ENSDARG00000053326', '-', '+1563'), ('C2CD4C (1 of many)', 'ENSDARG00000079556', '-', '+199229'), ('rab31', 'ENSDARG00000020128', '-', '+255511')
RegenPk_552	14:20310470-20310703	-0.957095	0.00622391	('aff2', 'ENSDARG00000052242', '+', '-265278')	('aff2', 'ENSDARG00000052242', '+', '-265278'), ('BX005284.1', 'ENSDARG00000100644', '-', '-350430'), ('fmr1', 'ENSDARG00000037433', '+', '-451354')	('ids', 'ENSDARG00000071699', '-', '+283938'), ('lygl1', 'ENSDARG00000056874', '+', '+285234'), ('zgc:162941', 'ENSDARG00000071701', '+', '+293158')
RegenPk_553	13:17768930-17769202	-0.94697	0.0062556	('march8', 'ENSDARG00000062489', '-', '+111150')	('vdac2', 'ENSDARG00000013623', '-', '-170584'), ('si:dkey-27m7.4', 'ENSDARG00000003146', '+', '-197343'), ('ifit8', 'ENSDARG00000057173', '+', '-205213')	('march8', 'ENSDARG00000062489', '-', '+111150'), ('zfand4', 'ENSDARG00000076703', '-', '+169363'), ('fam21c', 'ENSDARG00000062532', '-', '+222284')
RegenPk_554	18:12987443-12987704	1.37294	0.0062556	('parp12a', 'ENSDARG00000042496', '-', '-98275')	('parp12a', 'ENSDARG00000042496', '-', '-98275'), ('hipk2', 'ENSDARG00000042518', '-', '-302295'), ('tbxas1', 'ENSDARG00000002249', '+', '-375719')	('srgap1a', 'ENSDARG00000007461', '-', '+101393'), ('GAN', 'ENSDARG00000100875', '+', '+121200'), ('tmem5', 'ENSDARG00000063414', '-', '+165692')
RegenPk_555	6:7616449-7616950	0.827469	0.00627163	('myh9a', 'ENSDARG00000063295', '-', '+2846')	('slc25a38b', 'ENSDARG00000074533', '-', '-38715'), ('rpsa', 'ENSDARG00000019181', '-', '-53536'), ('ttc26', 'ENSDARG00000012039', '-', '-62519')	('myh9a', 'ENSDARG00000063295', '-', '+2846'), ('plppr2b', 'ENSDARG00000044600', '-', '+114806'), ('palm3', 'ENSDARG00000071215', '+', '+125373')
RegenPk_556	14:1156966-1157159	1.03796	0.00633969	('hopx', 'ENSDARG00000089368', '+', '-4358')	('hopx', 'ENSDARG00000089368', '+', '-4358'), ('sec24b', 'ENSDARG00000071906', '+', '-50917'), ('si:ch1073-303k11.2', 'ENSDARG00000088247', '+', '-63994')	('arl9', 'ENSDARG00000071881', '-', '+30304'), ('srp72', 'ENSDARG00000014139', '-', '+57511'), ('adad1', 'ENSDARG00000089181', '+', '+69554')
RegenPk_557	3:13222140-13222300	1.35268	0.00633969	('dhps', 'ENSDARG00000003270', '-', '+65485')	('SLC9A3R2 (1 of many)', 'ENSDARG00000074231', '+', '-107519'), ('sun1', 'ENSDARG00000055350', '+', '-182530'), ('FO904965.1', 'ENSDARG00000098642', '+', '-255616')	('dhps', 'ENSDARG00000003270', '-', '+65485'), ('si:dkey-117i10.1', 'ENSDARG00000062537', '+', '+68568'), ('fbxw9', 'ENSDARG00000058020', '-', '+89023')
RegenPk_558	4:798355-798644	1.06978	0.00641455	('dpysl5b', 'ENSDARG00000059311', '-', '+3924')	('mapre3b', 'ENSDARG00000102878', '-', '-14089'), ('tmem214', 'ENSDARG00000016968', '-', '-32151'), ('agbl5', 'ENSDARG00000045900', '-', '-51387')	('dpysl5b', 'ENSDARG00000059311', '-', '+3924'), ('sobpb', 'ENSDARG00000017386', '-', '+25953'), ('si:ch211-152c2.3', 'ENSDARG00000045898', '+', '+30063')
RegenPk_559	3:31738597-31738971	0.93885	0.00645678	('limd2', 'ENSDARG00000078092', '-', '+4640')	('map3k3', 'ENSDARG00000060348', '-', '-24682'), ('gfap', 'ENSDARG00000025301', '-', '-66017'), ('kcnh6a', 'ENSDARG00000001803', '-', '-86165')	('limd2', 'ENSDARG00000078092', '-', '+4640'), ('zgc:171779', 'ENSDARG00000016908', '-', '+8721'), ('ddx42', 'ENSDARG00000037928', '-', '+22510')
RegenPk_560	8:27713268-27713735	0.790285	0.00645678	('wnt2bb', 'ENSDARG00000032234', '+', '+10910')	('mov10b.1', 'ENSDARG00000061177', '-', '-45545'), ('mov10b.2', 'ENSDARG00000056065', '-', '-75875'), ('rhocb', 'ENSDARG00000018328', '+', '-177326')	('wnt2bb', 'ENSDARG00000032234', '+', '+10910'), ('capza1b', 'ENSDARG00000056090', '+', '+75305'), ('cttnbp2nlb', 'ENSDARG00000056091', '-', '+125825')
RegenPk_561	9:12593379-12593594	1.51386	0.00645678	('igf2bp2a', 'ENSDARG00000003421', '-', '+11087')	('tmem41aa', 'ENSDARG00000070028', '+', '-120195'), ('ehhadh', 'ENSDARG00000070029', '-', '-120963'), ('zgc:162707', 'ENSDARG00000061664', '-', '-139895')	('igf2bp2a', 'ENSDARG00000003421', '-', '+11087'), ('tra2b', 'ENSDARG00000002168', '-', '+30088'), ('tspearb', 'ENSDARG00000089235', '-', '+60042')
RegenPk_562	5:3238560-3238903	-0.880371	0.00655665	('hspb1', 'ENSDARG00000041065', '-', '+16352')	('ywhag1', 'ENSDARG00000067626', '+', '-66604'), ('SSC4D', 'ENSDARG00000108014', '+', '-132937'), ('CABZ01076737.1', 'ENSDARG00000103792', '-', '-359118')	('hspb1', 'ENSDARG00000041065', '-', '+16352'), ('si:zfos-375h5.1', 'ENSDARG00000096920', '-', '+58647'), ('FO704648.1', 'ENSDARG00000101678', '-', '+122371')
RegenPk_563	6:52267441-52267838	0.982837	0.00668337	('esyt1b', 'ENSDARG00000014239', '+', '-4712')	('esyt1b', 'ENSDARG00000014239', '+', '-4712'), ('zc3h10', 'ENSDARG00000030335', '+', '-25499'), ('cox6c', 'ENSDARG00000038577', '+', '-32197')	('eif6', 'ENSDARG00000020232', '-', '+81013'), ('si:ch211-239j9.1', 'ENSDARG00000096319', '+', '+82805'), ('mmp24', 'ENSDARG00000018896', '-', '+161188')
RegenPk_564	14:30074014-30074211	1.37673	0.00676137	('cnot7', 'ENSDARG00000032116', '+', '-668')	('cnot7', 'ENSDARG00000032116', '+', '-668'), ('mtmr7a', 'ENSDARG00000037101', '+', '-15880'), ('slc7a2', 'ENSDARG00000037097', '-', '-24281')	('zdhhc2', 'ENSDARG00000034757', '-', '+37792'), ('micu3b', 'ENSDARG00000074255', '-', '+76165'), ('fgf20b', 'ENSDARG00000086070', '+', '+77464')
RegenPk_565	9:17604468-17604865	1.1477	0.00677865	('BX649198.1', 'ENSDARG00000099418', '+', '-36161')	('BX649198.1', 'ENSDARG00000099418', '+', '-36161'), ('rgcc', 'ENSDARG00000035810', '+', '-173613'), ('zgc:101559', 'ENSDARG00000003257', '+', '-183208')	('vwa8', 'ENSDARG00000078593', '-', '+171196'), ('dgkh', 'ENSDARG00000018716', '+', '+173393'), ('akap11', 'ENSDARG00000075435', '+', '+359557')
RegenPk_566	13:40038759-40038997	0.771517	0.00694438	('crtac1b', 'ENSDARG00000102517', '-', '-23096')	('crtac1b', 'ENSDARG00000102517', '-', '-23096'), ('golga7bb', 'ENSDARG00000105099', '+', '-145767'), ('sfrp5', 'ENSDARG00000039041', '-', '-217433')	('loxl4', 'ENSDARG00000025089', '-', '+74045'), ('zgc:123010', 'ENSDARG00000039082', '-', '+118038'), ('pyroxd2', 'ENSDARG00000014101', '-', '+151769')
RegenPk_567	8:8854618-8855261	0.763532	0.00697047	('otud5a', 'ENSDARG00000059006', '+', '-32622')	('otud5a', 'ENSDARG00000059006', '+', '-32622'), ('si:ch211-180f4.1', 'ENSDARG00000077112', '+', '-47592'), ('elk1', 'ENSDARG00000078066', '+', '-181127')	('pim2', 'ENSDARG00000059001', '+', '+34346'), ('si:dkey-83k24.5', 'ENSDARG00000093019', '+', '+43388'), ('slc35a2', 'ENSDARG00000058990', '+', '+53961')
RegenPk_568	10:1736656-1736875	1.49607	0.00703551	('gal3st1b', 'ENSDARG00000078245', '-', '-30574')	('gal3st1b', 'ENSDARG00000078245', '-', '-30574'), ('si:ch73-46j18.5', 'ENSDARG00000092467', '-', '-46116'), ('srsf9', 'ENSDARG00000008097', '-', '-67437')	('epb41l4a', 'ENSDARG00000040087', '-', '+63066'), ('apc', 'ENSDARG00000058868', '+', '+85395'), ('CU861476.1', 'ENSDARG00000031749', '+', '+135116')
RegenPk_569	24:34798499-34798764	1.34491	0.0072762	('ctnna1', 'ENSDARG00000102441', '-', '-3940')	('ctnna1', 'ENSDARG00000102441', '-', '-3940'), ('lrrtm2', 'ENSDARG00000071374', '+', '-77930'), ('agap3', 'ENSDARG00000087822', '-', '-349331')	('mchr2', 'ENSDARG00000036117', '+', '+121697'), ('rb1cc1', 'ENSDARG00000076559', '+', '+283293'), ('pcmtd1', 'ENSDARG00000053152', '+', '+498526')
RegenPk_570	17:41019057-41019325	1.08641	0.00750325	('mrpl33', 'ENSDARG00000104031', '+', '+15459')	('si:dkey-16j16.4', 'ENSDARG00000089862', '-', '-18471'), ('slc4a1ap', 'ENSDARG00000034160', '+', '-95175'), ('supt7l', 'ENSDARG00000013461', '-', '-95398')	('mrpl33', 'ENSDARG00000104031', '+', '+15459'), ('rbks', 'ENSDARG00000019877', '-', '+107300'), ('babam2', 'ENSDARG00000038863', '+', '+107467')
RegenPk_571	7:25965671-25965975	0.959828	0.00753602	('vgf', 'ENSDARG00000105529', '+', '-12805')	('vgf', 'ENSDARG00000105529', '+', '-12805'), ('si:ch211-196f2.7', 'ENSDARG00000076402', '+', '-64923'), ('si:ch211-196f2.6', 'ENSDARG00000105615', '+', '-69596')	('ap1s1', 'ENSDARG00000056803', '-', '+26190'), ('serpine1', 'ENSDARG00000056795', '-', '+32998'), ('zgc:77439', 'ENSDARG00000039211', '-', '+71142')
RegenPk_572	11:26102679-26103041	0.939295	0.00754556	('foxj3', 'ENSDARG00000075774', '-', '+21858')	('prdm2b', 'ENSDARG00000076451', '-', '-122632'), ('kaznb', 'ENSDARG00000006601', '-', '-159762'), ('tmem51b', 'ENSDARG00000061916', '-', '-487264')	('foxj3', 'ENSDARG00000075774', '-', '+21858'), ('ppcs', 'ENSDARG00000061889', '+', '+22959'), ('utp3', 'ENSDARG00000056720', '-', '+35099')
RegenPk_573	15:18148893-18149196	1.34755	0.00754556	('phldb1b', 'ENSDARG00000079378', '-', '+10927')	('atf5b', 'ENSDARG00000077785', '-', '-214976'), ('zgc:113279', 'ENSDARG00000099533', '+', '-236476'), ('POU2AF1', 'ENSDARG00000104312', '-', '-271747')	('phldb1b', 'ENSDARG00000079378', '-', '+10927'), ('arcn1b', 'ENSDARG00000031214', '-', '+30558'), ('cryaba', 'ENSDARG00000042621', '-', '+39612')
RegenPk_574	22:15955548-15955855	1.11667	0.00755341	('rc3h1a', 'ENSDARG00000062550', '+', '-8849')	('rc3h1a', 'ENSDARG00000062550', '+', '-8849'), ('stil', 'ENSDARG00000024904', '+', '-21966'), ('eps15l1a', 'ENSDARG00000042670', '-', '-24919')	('serpinc1', 'ENSDARG00000042684', '+', '+40131'), ('zbtb37', 'ENSDARG00000042689', '-', '+52166'), ('s1pr1', 'ENSDARG00000042690', '-', '+60272')
RegenPk_575	25:21882721-21883380	0.81756	0.00758983	('GSE1', 'ENSDARG00000062199', '+', '+36584')	('DYNLRB2', 'ENSDARG00000089952', '+', '-85416'), ('fbxo31', 'ENSDARG00000062195', '-', '-86281'), ('ckmt1', 'ENSDARG00000016598', '+', '-150821')	('GSE1', 'ENSDARG00000062199', '+', '+36584'), ('sigirr', 'ENSDARG00000062204', '+', '+127045'), ('pkp3a', 'ENSDARG00000051861', '-', '+211135')
RegenPk_576	5:459857-460119	0.880687	0.00758983	('ift74', 'ENSDARG00000023495', '+', '-13230')	('ift74', 'ENSDARG00000023495', '+', '-13230'), ('thap1', 'ENSDARG00000059020', '+', '-35981'), ('zgc:153924', 'ENSDARG00000104090', '+', '-66250')	('tek', 'ENSDARG00000028663', '+', '+14056'), ('BX537263.1', 'ENSDARG00000087337', '-', '+362294'), ('zgc:158463', 'ENSDARG00000089382', '-', '+367012')
RegenPk_577	1:54382982-54383531	0.913869	0.00763167	('peli1a', 'ENSDARG00000091592', '-', '+8034')	('vps54', 'ENSDARG00000102960', '-', '-16596'), ('zgc:136864', 'ENSDARG00000059816', '-', '-52025'), ('si:ch211-196h16.12', 'ENSDARG00000028276', '+', '-58324')	('peli1a', 'ENSDARG00000091592', '-', '+8034'), ('lgalsla', 'ENSDARG00000059060', '+', '+19890'), ('aftpha', 'ENSDARG00000069249', '+', '+34407')
RegenPk_578	5:30216545-30216808	0.935919	0.00763167	('ruvbl2', 'ENSDARG00000055639', '+', '-57597')	('ruvbl2', 'ENSDARG00000055639', '+', '-57597'), ('ftr83', 'ENSDARG00000025403', '+', '-75102'), ('ftr82', 'ENSDARG00000055647', '-', '-101604')	('spns2', 'ENSDARG00000061017', '-', '+107549'), ('spns3', 'ENSDARG00000035459', '-', '+167409'), ('ube2g1a', 'ENSDARG00000015292', '+', '+169683')
RegenPk_579	20:20695625-20695810	1.31047	0.00771549	('ppm1ab', 'ENSDARG00000043250', '-', '+15673')	('six6b', 'ENSDARG00000031316', '-', '-61525'), ('six1b', 'ENSDARG00000026473', '+', '-95521'), ('six4b', 'ENSDARG00000031983', '+', '-110563')	('ppm1ab', 'ENSDARG00000043250', '-', '+15673'), ('si:ch211-253p18.2', 'ENSDARG00000092770', '-', '+18194'), ('rtn1b', 'ENSDARG00000021143', '+', '+42476')
RegenPk_580	15:21445724-21446097	-0.85232	0.00797075	('ubash3bb', 'ENSDARG00000077399', '+', '-104907')	('ubash3bb', 'ENSDARG00000077399', '+', '-104907'), ('gkup', 'ENSDARG00000069409', '+', '-118725'), ('usf1', 'ENSDARG00000041689', '+', '-129084')	('sorl1', 'ENSDARG00000013892', '-', '+287976'), ('si:dkey-40g16.5', 'ENSDARG00000097876', '+', '+290639'), ('bco2b', 'ENSDARG00000041715', '-', '+296992')
RegenPk_581	6:54603077-54603494	-0.803851	0.00813257	('tead3b', 'ENSDARG00000063649', '+', '-34873')	('tead3b', 'ENSDARG00000063649', '+', '-34873'), ('tulp1b', 'ENSDARG00000078210', '+', '-72445'), ('ADORA3 (1 of many)', 'ENSDARG00000044061', '+', '-114585')	('smpd2b', 'ENSDARG00000052701', '+', '+69337'), ('pkp1b', 'ENSDARG00000052705', '+', '+99913'), ('tnnt2b', 'ENSDARG00000100694', '-', '+184679')
RegenPk_582	8:10100008-10100252	1.29909	0.00813257	('SBK2', 'ENSDARG00000058944', '-', '-90656')	('SBK2', 'ENSDARG00000058944', '-', '-90656'), ('si:dkey-8e10.2', 'ENSDARG00000069542', '+', '-136910'), ('kcnd1', 'ENSDARG00000074746', '+', '-272364')	('pim1', 'ENSDARG00000100020', '+', '+167122'), ('tbc1d22b', 'ENSDARG00000026988', '+', '+201814'), ('si:ch211-240g9.1', 'ENSDARG00000068100', '+', '+424063')
RegenPk_583	22:9507351-9508191	-0.737101	0.0081929	('strip1', 'ENSDARG00000074084', '+', '-14410')	('strip1', 'ENSDARG00000074084', '+', '-14410'), ('cacna2d2b', 'ENSDARG00000078169', '+', '-64639'), ('si:ch211-11p18.6', 'ENSDARG00000077068', '+', '-147652')	('si:ch211-156p11.1', 'ENSDARG00000098754', '-', '+59808'), ('si:ch73-286h23.4', 'ENSDARG00000090193', '-', '+81414'), ('si:dkey-286j17.4', 'ENSDARG00000093402', '-', '+198597')
RegenPk_584	15:34049695-34050197	0.91115	0.00838194	('mag', 'ENSDARG00000104023', '-', '+25865')	('tekt1', 'ENSDARG00000101331', '+', '-42613'), ('mmp13b', 'ENSDARG00000100794', '-', '-56462'), ('inpp5ka', 'ENSDARG00000099563', '+', '-64329')	('mag', 'ENSDARG00000104023', '-', '+25865'), ('lsr', 'ENSDARG00000099291', '-', '+57019'), ('tmem106ba', 'ENSDARG00000101936', '+', '+58814')
RegenPk_585	16:8516176-8516540	1.00144	0.00838194	('ddc', 'ENSDARG00000016494', '-', '-87338')	('ddc', 'ENSDARG00000016494', '-', '-87338'), ('entpd3', 'ENSDARG00000035309', '-', '-149202'), ('fam198a', 'ENSDARG00000076862', '-', '-178134')	('grb10b', 'ENSDARG00000035308', '-', '+90387'), ('cobl', 'ENSDARG00000091006', '-', '+233406'), ('si:ch211-207g17.2', 'ENSDARG00000079829', '+', '+238432')
RegenPk_586	19:3601786-3602087	0.881849	0.00838194	('tmem170b', 'ENSDARG00000071205', '-', '+31226')	('hivep1', 'ENSDARG00000103658', '-', '-53974'), ('edn1', 'ENSDARG00000036912', '-', '-161412'), ('si:ch211-133n4.9', 'ENSDARG00000071216', '-', '-238839')	('tmem170b', 'ENSDARG00000071205', '-', '+31226'), ('nedd9', 'ENSDARG00000089878', '+', '+111142'), ('smim13', 'ENSDARG00000089204', '-', '+183953')
RegenPk_587	11:44464217-44464379	1.10122	0.00856805	('irf2bp2b', 'ENSDARG00000098635', '+', '-3311')	('irf2bp2b', 'ENSDARG00000098635', '+', '-3311'), ('tomm20b', 'ENSDARG00000103566', '-', '-79015'), ('tbce', 'ENSDARG00000099921', '-', '-103601')	('map1lc3c', 'ENSDARG00000100528', '-', '+75556'), ('strn', 'ENSDARG00000100011', '+', '+79395'), ('opn6a', 'ENSDARG00000102430', '-', '+154539')
RegenPk_588	16:48772573-48772879	0.868943	0.00856805	('brd2b', 'ENSDARG00000046087', '+', '-1397')	('brd2b', 'ENSDARG00000046087', '+', '-1397'), ('tap1', 'ENSDARG00000079766', '+', '-36089'), ('notchl', 'ENSDARG00000088308', '-', '-40806')	('si:ch73-31d8.2', 'ENSDARG00000097239', '+', '+38920'), ('FQ976914.1', 'ENSDARG00000098654', '-', '+200023'), ('satb1b', 'ENSDARG00000062621', '-', '+508372')
RegenPk_589	20:41333549-41333896	0.966115	0.00856805	('man1a1', 'ENSDARG00000005652', '+', '-209778')	('man1a1', 'ENSDARG00000005652', '+', '-209778'), ('tbc1d32', 'ENSDARG00000041734', '+', '-464187'), ('hsdl1', 'ENSDARG00000041736', '-', '-464214')	('fam184a', 'ENSDARG00000014081', '+', '+318368'), ('mcm9', 'ENSDARG00000013528', '+', '+571081'), ('cep85l', 'ENSDARG00000020777', '+', '+628445')
RegenPk_590	24:31274168-31274817	-0.713616	0.00856805	('alg14', 'ENSDARG00000103093', '-', '+11529')	('cnn3a', 'ENSDARG00000099510', '-', '-16856'), ('tmem56a', 'ENSDARG00000098451', '-', '-71347'), ('hccsb', 'ENSDARG00000099358', '-', '-118992')	('alg14', 'ENSDARG00000103093', '-', '+11529'), ('f3a', 'ENSDARG00000099124', '+', '+65657'), ('acp5b', 'ENSDARG00000101456', '-', '+95021')
RegenPk_591	3:31772278-31772670	1.10806	0.00856805	('strada', 'ENSDARG00000037929', '+', '-7159')	('strada', 'ENSDARG00000037929', '+', '-7159'), ('ddx42', 'ENSDARG00000037928', '-', '-11180'), ('zgc:171779', 'ENSDARG00000016908', '-', '-24969')	('rnf113a', 'ENSDARG00000037930', '-', '+20455'), ('snrnp70', 'ENSDARG00000077126', '+', '+20879'), ('lin7b', 'ENSDARG00000037932', '+', '+29705')
RegenPk_592	5:39519720-39520097	0.891284	0.00856805	('wdfy3', 'ENSDARG00000078890', '-', '+79024')	('cds1', 'ENSDARG00000019549', '-', '-79573'), ('tmem175', 'ENSDARG00000076376', '+', '-125778'), ('pimr200', 'ENSDARG00000092697', '-', '-132869')	('wdfy3', 'ENSDARG00000078890', '-', '+79024'), ('si:dkey-193c22.1', 'ENSDARG00000093687', '-', '+90386'), ('si:dkey-193c22.2', 'ENSDARG00000076735', '+', '+99981')
RegenPk_593	6:27022906-27023321	-0.781669	0.00856805	('stk25a', 'ENSDARG00000002210', '-', '+44028')	('farp2', 'ENSDARG00000016429', '+', '-65581'), ('hdlbpa', 'ENSDARG00000009830', '-', '-117924'), ('sox14', 'ENSDARG00000070929', '-', '-453753')	('stk25a', 'ENSDARG00000002210', '-', '+44028'), ('boka', 'ENSDARG00000052129', '+', '+45955'), ('atg4b', 'ENSDARG00000052104', '+', '+77126')
RegenPk_594	17:14630523-14631244	0.811353	0.00863983	('sdsl', 'ENSDARG00000074698', '-', '-25105')	('sdsl', 'ENSDARG00000074698', '-', '-25105'), ('daam1a', 'ENSDARG00000015059', '-', '-47058'), ('GPR135', 'ENSDARG00000028586', '+', '-181492')	('ppp1r13ba', 'ENSDARG00000004377', '-', '+52760'), ('ptp4a2a', 'ENSDARG00000087443', '-', '+66259'), ('cx28.6', 'ENSDARG00000003925', '+', '+72949')
RegenPk_595	15:9209027-9209134	2.19634	0.0086502	('ptgir', 'ENSDARG00000038278', '+', '-67821')	('ptgir', 'ENSDARG00000038278', '+', '-67821'), ('si:dkey-202g17.3', 'ENSDARG00000057504', '+', '-112330'), ('ppm1na', 'ENSDARG00000010231', '+', '-132092')	('calm3a', 'ENSDARG00000100825', '-', '+87177'), ('slc37a4a', 'ENSDARG00000038106', '+', '+109469'), ('si:ch211-261a10.5', 'ENSDARG00000097085', '-', '+109778')
RegenPk_596	17:21489211-21489480	1.2645	0.00868828	('chst15', 'ENSDARG00000074527', '+', '+5596')	('pla2g4f.2', 'ENSDARG00000070953', '+', '-31289'), ('pla2g4f.1', 'ENSDARG00000056535', '+', '-56923'), ('vax1', 'ENSDARG00000021916', '-', '-66857')	('chst15', 'ENSDARG00000074527', '+', '+5596'), ('gpr26', 'ENSDARG00000074389', '-', '+108437'), ('hmx2', 'ENSDARG00000070954', '-', '+274971')
RegenPk_597	16:48871885-48872362	0.914562	0.0087194	('si:ch73-31d8.2', 'ENSDARG00000097239', '+', '-60477')	('si:ch73-31d8.2', 'ENSDARG00000097239', '+', '-60477'), ('brd2b', 'ENSDARG00000046087', '+', '-100794'), ('tap1', 'ENSDARG00000079766', '+', '-135486')	('FQ976914.1', 'ENSDARG00000098654', '-', '+100626'), ('satb1b', 'ENSDARG00000062621', '-', '+408975'), ('si:dkey-82o10.4', 'ENSDARG00000101526', '+', '+505653')
RegenPk_598	17:6041433-6041741	1.20449	0.00879313	('ptk2ba', 'ENSDARG00000022841', '-', '+3999')	('chrna2a', 'ENSDARG00000006602', '+', '-118936'), ('ephx2', 'ENSDARG00000040255', '-', '-122733'), ('zgc:194275', 'ENSDARG00000074014', '+', '-233663')	('ptk2ba', 'ENSDARG00000022841', '-', '+3999'), ('BX000363.1', 'ENSDARG00000088631', '+', '+18887'), ('dusp23b', 'ENSDARG00000089245', '+', '+77742')
RegenPk_599	7:10333090-10333379	1.34109	0.00902365	('zfand6', 'ENSDARG00000098443', '+', '-13223')	('zfand6', 'ENSDARG00000098443', '+', '-13223'), ('mthfs', 'ENSDARG00000104487', '-', '-14377'), ('si:cabz01029535.1', 'ENSDARG00000105432', '+', '-223380')	('fah', 'ENSDARG00000101762', '-', '+114547'), ('arnt2', 'ENSDARG00000103697', '+', '+126521'), ('abhd17c', 'ENSDARG00000058452', '+', '+336522')
RegenPk_600	12:23446190-23446311	2.09718	0.00904261	('map3k8', 'ENSDARG00000061710', '-', '+91419')	('bambia', 'ENSDARG00000055381', '+', '-143361'), ('waca', 'ENSDARG00000012577', '+', '-195927'), ('mpp7a', 'ENSDARG00000102470', '-', '-201732')	('map3k8', 'ENSDARG00000061710', '-', '+91419'), ('mtpap', 'ENSDARG00000076155', '+', '+96866'), ('jcada', 'ENSDARG00000089871', '+', '+195497')
RegenPk_601	20:156889-157127	0.998209	0.00904261	('slc16a10', 'ENSDARG00000020984', '-', '+1935')	('ypel5', 'ENSDARG00000088929', '-', '-28644'), ('si:ch1073-155h21.2', 'ENSDARG00000095802', '+', '-39162'), ('si:ch1073-155h21.1', 'ENSDARG00000007582', '+', '-47464')	('slc16a10', 'ENSDARG00000020984', '-', '+1935'), ('rpf2', 'ENSDARG00000043960', '-', '+9346'), ('BX511077.1', 'ENSDARG00000102660', '+', '+26519')
RegenPk_602	23:24764096-24764679	-0.715432	0.0093172	('sdf4', 'ENSDARG00000070682', '-', '+8472')	('ctdsp2', 'ENSDARG00000036102', '-', '-8684'), ('nckap5l', 'ENSDARG00000079148', '+', '-79205'), ('kansl2', 'ENSDARG00000056318', '+', '-92018')	('sdf4', 'ENSDARG00000070682', '-', '+8472'), ('c1qtnf12', 'ENSDARG00000070681', '+', '+14496'), ('olfml3a', 'ENSDARG00000061852', '+', '+98277')
RegenPk_603	19:3652838-3653012	1.45572	0.00933198	('tmem170b', 'ENSDARG00000071205', '-', '-19763')	[('tmem170b', 'ENSDARG00000071205', '-', '-19763'), ('hivep1', 'ENSDARG00000103658', '-', '-104963'), ('edn1', 'ENSDARG00000036912', '-', '-212401')]	[('nedd9', 'ENSDARG00000089878', '+', '+60153'), ('smim13', 'ENSDARG00000089204', '-', '+132964'), ('btr22', 'ENSDARG00000100539', '-', '+148649')]
RegenPk_604	13:11685652-11686514	0.714375	0.00937945	('sufu', 'ENSDARG00000056801', '+', '+10497')	('zmp:0000000662', 'ENSDARG00000056829', '-', '-18343'), ('ube2d3', 'ENSDARG00000038473', '-', '-55372'), ('manba', 'ENSDARG00000008238', '-', '-74099')	('sufu', 'ENSDARG00000056801', '+', '+10497'), ('trim8a', 'ENSDARG00000090512', '+', '+56552'), ('ARL3 (1 of many)', 'ENSDARG00000056794', '-', '+152590')
RegenPk_605	15:39458587-39458973	-0.876931	0.00937945	('robo2', 'ENSDARG00000014891', '+', '-208831')	('robo2', 'ENSDARG00000014891', '+', '-208831'), ('robo2', 'ENSDARG00000078366', '+', '-500409'), ('trpc2a', 'ENSDARG00000039065', '-', '-998564')	('robo1', 'ENSDARG00000026784', '-', '+514045'), ('si:dkey-263j23.1', 'ENSDARG00000097480', '-', '+542990'), ('msh5', 'ENSDARG00000077479', '-', '+650092')
RegenPk_606	15:39693416-39693779	-0.778905	0.00945499	('robo1', 'ENSDARG00000026784', '-', '+279228')	('robo2', 'ENSDARG00000014891', '+', '-443648'), ('robo2', 'ENSDARG00000078366', '+', '-735226'), ('trpc2a', 'ENSDARG00000039065', '-', '-1233381')	('robo1', 'ENSDARG00000026784', '-', '+279228'), ('si:dkey-263j23.1', 'ENSDARG00000097480', '-', '+308173'), ('msh5', 'ENSDARG00000077479', '-', '+415275')
RegenPk_607	3:57613313-57613654	1.02557	0.00960162	('timp2b', 'ENSDARG00000075261', '-', '-17489')	('timp2b', 'ENSDARG00000075261', '-', '-17489'), ('usp36', 'ENSDARG00000032327', '-', '-53216'), ('cyth1a', 'ENSDARG00000076742', '-', '-153684')	('lgals3bpa', 'ENSDARG00000037805', '-', '+53878'), ('LGALS3BP (1 of many)', 'ENSDARG00000076848', '-', '+53906'), ('lgals3bpb', 'ENSDARG00000040528', '-', '+60316')
RegenPk_608	10:11086072-11086373	1.16493	0.00971844	('ugcg', 'ENSDARG00000058221', '+', '-6268')	('ugcg', 'ENSDARG00000058221', '+', '-6268'), ('ak3', 'ENSDARG00000058226', '-', '-32460'), ('cdc37l1', 'ENSDARG00000044265', '+', '-71665')	('hsdl2', 'ENSDARG00000002523', '+', '+215710'), ('ptbp3', 'ENSDARG00000043757', '-', '+217105'), ('si:ch211-126i22.5', 'ENSDARG00000060911', '+', '+238423')
RegenPk_609	22:36616728-36616838	1.56136	0.00971844	('armc9', 'ENSDARG00000087299', '+', '-38031')	('armc9', 'ENSDARG00000087299', '+', '-38031'), ('polr2h', 'ENSDARG00000038505', '-', '-55682'), ('CABZ01045212.1', 'ENSDARG00000087525', '-', '-64187')	('b3gnt7', 'ENSDARG00000038489', '+', '+70888'), ('ncl', 'ENSDARG00000002710', '-', '+104959'), ('trim35-33', 'ENSDARG00000060838', '+', '+106993')
RegenPk_610	7:37106112-37106201	-1.15156	0.00971844	('sall1a', 'ENSDARG00000074319', '+', '-4935')	('sall1a', 'ENSDARG00000074319', '+', '-4935'), ('tox3', 'ENSDARG00000073957', '+', '-478564'), ('chd9', 'ENSDARG00000074498', '+', '-893035')	('cylda', 'ENSDARG00000060058', '-', '+177794'), ('nod2', 'ENSDARG00000010756', '-', '+186551'), ('nkd1', 'ENSDARG00000020053', '-', '+244956')
RegenPk_611	3:39489594-39489959	-0.759829	0.0100321	('si:dkey-27o4.1', 'ENSDARG00000090340', '-', '-4222')	('si:dkey-27o4.1', 'ENSDARG00000090340', '-', '-4222'), ('prpsap2', 'ENSDARG00000019326', '+', '-31072'), ('cln3', 'ENSDARG00000037865', '+', '-52241')	('grapa', 'ENSDARG00000005414', '-', '+16387'), ('epn2', 'ENSDARG00000008377', '+', '+24615'), ('b9d1', 'ENSDARG00000011727', '-', '+64432')
RegenPk_612	18:41165086-41165470	0.89529	0.0100597	('RASA2', 'ENSDARG00000078775', '-', '+34127')	('TMEM255B', 'ENSDARG00000076050', '+', '-162101'), ('si:ch211-202c21.7', 'ENSDARG00000094126', '-', '-185889'), ('polr2i', 'ENSDARG00000040443', '-', '-242169')	('RASA2', 'ENSDARG00000078775', '-', '+34127'), ('zbtb38', 'ENSDARG00000100607', '-', '+63664'), ('fbxo36a', 'ENSDARG00000010662', '-', '+76827')
RegenPk_613	6:40081593-40081978	0.796176	0.010101	('sec61a1', 'ENSDARG00000021669', '-', '-7422')	('sec61a1', 'ENSDARG00000021669', '-', '-7422'), ('chchd4b', 'ENSDARG00000040707', '-', '-15857'), ('uroc1', 'ENSDARG00000070394', '-', '-20602')	('ip6k2b', 'ENSDARG00000019613', '-', '+83421'), ('col7a1', 'ENSDARG00000021720', '-', '+232824'), ('ttll3', 'ENSDARG00000053728', '-', '+272894')
RegenPk_614	16:26670635-26670708	3.76738	0.0101474	('ptpn3', 'ENSDARG00000055784', '+', '+3039')	('sgk2b', 'ENSDARG00000006598', '-', '-6999'), ('l3mbtl1b', 'ENSDARG00000074346', '-', '-15700'), ('epb41b', 'ENSDARG00000029019', '+', '-94498')	('ptpn3', 'ENSDARG00000055784', '+', '+3039'), ('epb41l4b', 'ENSDARG00000061398', '+', '+57251'), ('esrp1', 'ENSDARG00000011245', '-', '+132606')
RegenPk_615	18:17343486-17343880	0.829807	0.0101613	('zfpm1', 'ENSDARG00000041572', '-', '+66553')	('trhr2', 'ENSDARG00000093901', '+', '-180710'), ('zc3h18', 'ENSDARG00000062506', '-', '-184975'), ('il17c', 'ENSDARG00000057180', '-', '-255153')	('zfpm1', 'ENSDARG00000041572', '-', '+66553'), ('ces2', 'ENSDARG00000041569', '-', '+82860'), ('ces3', 'ENSDARG00000041595', '+', '+85505')
RegenPk_616	23:36220736-36221007	1.01112	0.0103076	('nfe2', 'ENSDARG00000020606', '-', '-3322')	('nfe2', 'ENSDARG00000020606', '-', '-3322'), ('hnrnpa1b', 'ENSDARG00000036675', '+', '-13135'), ('cbx5', 'ENSDARG00000061187', '-', '-13318')	('copz1', 'ENSDARG00000017844', '+', '+20846'), ('znf740b', 'ENSDARG00000061174', '-', '+99034'), ('csad', 'ENSDARG00000026348', '-', '+122019')
RegenPk_617	22:16551583-16552353	0.732921	0.0103315	('pdzk1ip1', 'ENSDARG00000017127', '+', '-22299')	('pdzk1ip1', 'ENSDARG00000017127', '+', '-22299'), ('tal1', 'ENSDARG00000019930', '+', '-42663'), ('ier5', 'ENSDARG00000009881', '+', '-80568')	('si:dkey-38n4.2', 'ENSDARG00000093333', '-', '+80758'), ('inadl', 'ENSDARG00000024964', '-', '+180735'), ('tm2d1', 'ENSDARG00000057042', '+', '+180772')
RegenPk_618	4:236206-236445	1.17654	0.0104165	('phtf2', 'ENSDARG00000102123', '-', '+5203')	('prr5b', 'ENSDARG00000102121', '+', '-20282'), ('CU856344.1', 'ENSDARG00000098311', '+', '-28960'), ('si:zfos-932h1.2', 'ENSDARG00000104373', '-', '-30822')	('phtf2', 'ENSDARG00000102123', '-', '+5203'), ('ptpn12', 'ENSDARG00000102141', '+', '+14876'), ('echdc3', 'ENSDARG00000099787', '-', '+37729')
RegenPk_619	22:16141183-16141770	-0.8285	0.0105726	('slc30a7', 'ENSDARG00000019998', '-', '-12975')	('slc30a7', 'ENSDARG00000019998', '-', '-12975'), ('dph5', 'ENSDARG00000100242', '+', '-70561'), ('s1pr1', 'ENSDARG00000042690', '-', '-125503')	('vcam1b', 'ENSDARG00000062479', '-', '+13103'), ('gpr88', 'ENSDARG00000043122', '-', '+18546'), ('cdc14ab', 'ENSDARG00000057016', '-', '+107490')
RegenPk_620	15:30211247-30211644	0.96018	0.0107809	('nufip2', 'ENSDARG00000069066', '+', '+34785')	('CABZ01007222.1', 'ENSDARG00000098113', '-', '-226776'), ('zgc:153372', 'ENSDARG00000068967', '+', '-415944'), ('nrip1a', 'ENSDARG00000068965', '+', '-481920')	('nufip2', 'ENSDARG00000069066', '+', '+34785'), ('nlk2', 'ENSDARG00000028793', '+', '+65416'), ('lyrm9', 'ENSDARG00000075528', '+', '+218657')
RegenPk_621	12:25244438-25244911	-0.72304	0.010861	('hcar1-4', 'ENSDARG00000087084', '-', '-41265')	('hcar1-4', 'ENSDARG00000087084', '-', '-41265'), ('mta3', 'ENSDARG00000054903', '+', '-112235'), ('kcng3', 'ENSDARG00000061622', '-', '-118246')	('zfp36l2', 'ENSDARG00000021806', '-', '+43994'), ('ppm1bb', 'ENSDARG00000011496', '+', '+96592'), ('six3b', 'ENSDARG00000054879', '+', '+264651')
RegenPk_622	3:33154479-33154572	3.73379	0.0108647	('hspb9', 'ENSDARG00000078674', '+', '+14283')	('rarab', 'ENSDARG00000034893', '-', '-26618'), ('CT583642.1', 'ENSDARG00000101017', '-', '-302228'), ('casp6l2', 'ENSDARG00000070368', '-', '-312685')	('hspb9', 'ENSDARG00000078674', '+', '+14283'), ('pyya', 'ENSDARG00000053449', '+', '+54700'), ('mpp2a', 'ENSDARG00000053453', '+', '+58837')
RegenPk_623	5:59476440-59476721	-0.951579	0.0108647	('si:dkey-280e8.1', 'ENSDARG00000094771', '-', '+2980')	('dtx2', 'ENSDARG00000032933', '+', '-592610'), ('gtf2ird1', 'ENSDARG00000022203', '+', '-652644'), ('clip2', 'ENSDARG00000059596', '+', '-748827')	('si:dkey-280e8.1', 'ENSDARG00000094771', '-', '+2980'), ('tmem132e', 'ENSDARG00000090830', '+', '+368264'), ('CABZ01069006.1', 'ENSDARG00000087185', '+', '+636614')
RegenPk_624	9:2804531-2804990	-0.851675	0.0111296	('sp3a', 'ENSDARG00000001549', '+', '-48564')	('sp3a', 'ENSDARG00000001549', '+', '-48564'), ('sp9', 'ENSDARG00000099374', '-', '-216316'), ('chn1', 'ENSDARG00000101735', '+', '-274045')	('cdca7a', 'ENSDARG00000077620', '-', '+81470'), ('zak', 'ENSDARG00000006978', '-', '+125237'), ('rapgef4', 'ENSDARG00000079872', '-', '+223475')
RegenPk_625	3:32478603-32478818	1.16301	0.0112122	('si:ch73-248e21.5', 'ENSDARG00000088283', '-', '+1409')	('si:ch73-248e21.7', 'ENSDARG00000096331', '-', '-7233'), ('tspan4b', 'ENSDARG00000070391', '-', '-14030'), ('unc119.2', 'ENSDARG00000004459', '+', '-16067')	('si:ch73-248e21.5', 'ENSDARG00000088283', '-', '+1409'), ('mmp25a', 'ENSDARG00000077290', '+', '+10151'), ('srrm2', 'ENSDARG00000037965', '+', '+20948')
RegenPk_626	22:13066937-13067269	1.15414	0.0112398	('ahr1b', 'ENSDARG00000023537', '-', '-48888')	('ahr1b', 'ENSDARG00000023537', '-', '-48888'), ('mfsd6a', 'ENSDARG00000032318', '-', '-161393'), ('nab1a', 'ENSDARG00000042940', '-', '-198882')	('ahr2', 'ENSDARG00000021833', '-', '+73306'), ('si:ch211-227m13.1', 'ENSDARG00000096917', '-', '+258476'), ('cntnap5b', 'ENSDARG00000075189', '-', '+498775')
RegenPk_627	23:31933634-31934100	0.881143	0.0112656	('myb', 'ENSDARG00000053666', '+', '-44975')	('myb', 'ENSDARG00000053666', '+', '-44975'), ('hbs1l', 'ENSDARG00000036778', '-', '-50170'), ('aldh8a1', 'ENSDARG00000036776', '-', '-96645')	('armc1l', 'ENSDARG00000020887', '+', '+52484'), ('mtfr2', 'ENSDARG00000060394', '-', '+52891'), ('si:dkey-126g1.7', 'ENSDARG00000086703', '-', '+71678')
RegenPk_628	20:30129463-30129601	-1.11641	0.0112936	('sox11b', 'ENSDARG00000095743', '-', '+2915')	('rnf144ab', 'ENSDARG00000042557', '-', '-167825'), ('id2b', 'ENSDARG00000029544', '-', '-245201'), ('kidins220b', 'ENSDARG00000017338', '+', '-288542')	('sox11b', 'ENSDARG00000095743', '-', '+2915'), ('allc', 'ENSDARG00000042562', '-', '+338516'), ('rps7', 'ENSDARG00000042566', '-', '+344810')
RegenPk_629	4:16212391-16212774	1.00688	0.0113065	('atp2b1a', 'ENSDARG00000012684', '-', '-86634')	('atp2b1a', 'ENSDARG00000012684', '-', '-86634'), ('mest', 'ENSDARG00000032319', '-', '-210122'), ('copg2', 'ENSDARG00000034823', '+', '-227796')	('si:dkeyp-38g8.5', 'ENSDARG00000056954', '+', '+114134'), ('epyc', 'ENSDARG00000056950', '-', '+132804'), ('kera', 'ENSDARG00000056938', '-', '+143669')
RegenPk_630	21:30108678-30109301	0.8729	0.0113144	('pfdn1', 'ENSDARG00000014536', '-', '+14727')	('slc23a1', 'ENSDARG00000015033', '-', '-34550'), ('prob1', 'ENSDARG00000086705', '+', '-60861'), ('ccnjl', 'ENSDARG00000077116', '-', '-63163')	('pfdn1', 'ENSDARG00000014536', '-', '+14727'), ('hbegfb', 'ENSDARG00000031246', '-', '+23263'), ('hnrnph1l', 'ENSDARG00000005551', '-', '+36080')
RegenPk_631	23:21315838-21316086	-1.58398	0.0113144	('emc1', 'ENSDARG00000057255', '+', '+18787')	('megf6a', 'ENSDARG00000079199', '-', '-26993'), ('si:dkey-201k7.1', 'ENSDARG00000094389', '+', '-61439'), ('kcnab2b', 'ENSDARG00000062134', '+', '-175124')	('emc1', 'ENSDARG00000057255', '+', '+18787'), ('ubr4', 'ENSDARG00000009549', '+', '+36410'), ('iffo2a', 'ENSDARG00000062101', '+', '+137098')
RegenPk_632	22:21598076-21598406	-0.809929	0.0113744	('tle2', 'ENSDARG00000042484', '+', '-5098')	('tle2', 'ENSDARG00000042484', '+', '-5098'), ('plpp2b', 'ENSDARG00000028896', '+', '-73800'), ('mier2', 'ENSDARG00000071413', '+', '-106488')	('si:dkey-42p8.3', 'ENSDARG00000008767', '-', '+132512'), ('aes', 'ENSDARG00000021805', '-', '+222466'), ('gna11a', 'ENSDARG00000010002', '-', '+274182')
RegenPk_633	25:10649775-10650259	0.858361	0.011383	('ap3s2', 'ENSDARG00000039882', '+', '+15203')	('ppp6r3', 'ENSDARG00000013379', '-', '-116327'), ('si:ch211-107e6.6', 'ENSDARG00000096915', '+', '-175733'), ('si:ch211-107e6.5', 'ENSDARG00000097573', '-', '-175745')	('ap3s2', 'ENSDARG00000039882', '+', '+15203'), ('lrp5', 'ENSDARG00000006921', '-', '+22070'), ('BX572619.1', 'ENSDARG00000089303', '-', '+44578')
RegenPk_634	18:49318111-49318210	1.27751	0.011409	('sb:cb81', 'ENSDARG00000040503', '-', '+5886')	('si:zfos-464b6.2', 'ENSDARG00000054363', '-', '-26416'), ('yif1b', 'ENSDARG00000040505', '+', '-64548'), ('si:ch211-136a13.1', 'ENSDARG00000060927', '+', '-87385')	('sb:cb81', 'ENSDARG00000040503', '-', '+5886'), ('LRFN3', 'ENSDARG00000039500', '+', '+98480'), ('dusp8b', 'ENSDARG00000039232', '+', '+627625')
RegenPk_635	23:19842403-19842985	0.76452	0.011409	('flna', 'ENSDARG00000074201', '+', '-15115')	('flna', 'ENSDARG00000074201', '+', '-15115'), ('rpl10', 'ENSDARG00000025581', '-', '-53178'), ('dnase1l1', 'ENSDARG00000005464', '+', '-67450')	('emd', 'ENSDARG00000095774', '+', '+44640'), ('haus7', 'ENSDARG00000037432', '-', '+62702'), ('atp2b3b', 'ENSDARG00000023445', '-', '+184052')
RegenPk_636	24:7346595-7347029	0.894173	0.0114678	('kmt2ca', 'ENSDARG00000079312', '+', '-39324')	('kmt2ca', 'ENSDARG00000079312', '+', '-39324'), ('XRCC2', 'ENSDARG00000013933', '+', '-51588'), ('actr3b', 'ENSDARG00000008790', '-', '-53991')	('galnt11', 'ENSDARG00000063636', '-', '+211270'), ('atp6v0a1b', 'ENSDARG00000015174', '-', '+256056'), ('cavin1b', 'ENSDARG00000059362', '+', '+261133')
RegenPk_637	3:13982084-13982321	1.17689	0.0117819	('si:ch211-108d22.2', 'ENSDARG00000097615', '+', '+25042')	('nfil3-6', 'ENSDARG00000087188', '-', '-28497'), ('nfil3-2', 'ENSDARG00000043237', '-', '-46862'), ('CABZ01077370.1', 'ENSDARG00000022185', '+', '-135428')	('si:ch211-108d22.2', 'ENSDARG00000097615', '+', '+25042'), ('si:ch211-108d22.1', 'ENSDARG00000097099', '+', '+127067'), ('plppr2a', 'ENSDARG00000101478', '+', '+169072')
RegenPk_638	13:43012917-43013675	0.802797	0.0119766	('VSIR', 'ENSDARG00000068784', '-', '+14189')	('si:ch211-106f21.1', 'ENSDARG00000102792', '-', '-26366'), ('cdh23', 'ENSDARG00000007561', '+', '-87262'), ('cdh23', 'ENSDARG00000094454', '+', '-377130')	('VSIR', 'ENSDARG00000068784', '-', '+14189'), ('eif3s6ip', 'ENSDARG00000101082', '-', '+103575'), ('smoc2', 'ENSDARG00000088157', '+', '+116963')
RegenPk_639	13:27999517-28000033	0.819916	0.012368	('smap1', 'ENSDARG00000031302', '-', '+133643')	('b3gat2', 'ENSDARG00000030733', '+', '-178537'), ('ogfrl1', 'ENSDARG00000061223', '-', '-213729'), ('asrgl1', 'ENSDARG00000021681', '+', '-361327')	('smap1', 'ENSDARG00000031302', '-', '+133643'), ('sdhaf4', 'ENSDARG00000039390', '-', '+135694'), ('tlx1', 'ENSDARG00000003965', '-', '+142074')
RegenPk_640	13:23693146-23693230	0.877644	0.012507	('oprm1', 'ENSDARG00000039434', '+', '+20074')	('rgs17', 'ENSDARG00000039435', '-', '-66912'), ('pcnxl2', 'ENSDARG00000055698', '+', '-153977'), ('MAP3K21', 'ENSDARG00000079473', '-', '-158058')	('oprm1', 'ENSDARG00000039434', '+', '+20074'), ('sf3b5', 'ENSDARG00000016855', '+', '+74337'), ('phactr2', 'ENSDARG00000027172', '-', '+132634')
RegenPk_641	16:42774729-42775240	0.897549	0.0125371	('dpy19l1l', 'ENSDARG00000069995', '+', '-11182')	('dpy19l1l', 'ENSDARG00000069995', '+', '-11182'), ('tbx20', 'ENSDARG00000005150', '-', '-154998'), ('herpud2', 'ENSDARG00000021033', '+', '-197295')	('slc4a7', 'ENSDARG00000073952', '-', '+91385'), ('si:ch211-135n15.2', 'ENSDARG00000096933', '+', '+93936'), ('ANKRD34A', 'ENSDARG00000076719', '-', '+141051')
RegenPk_642	16:46514985-46515363	0.883979	0.0125371	('rpz5', 'ENSDARG00000075718', '+', '+10866')	('rpz3', 'ENSDARG00000069728', '+', '-28714'), ('rpz6', 'ENSDARG00000089889', '+', '-48033'), ('rpz2', 'ENSDARG00000091215', '+', '-80134')	('rpz5', 'ENSDARG00000075718', '+', '+10866'), ('rpz4', 'ENSDARG00000039871', '+', '+15259'), ('tmem176l.1', 'ENSDARG00000099491', '-', '+43265')
RegenPk_643	21:36230106-36230645	0.792244	0.0125371	('ndfip1l', 'ENSDARG00000102367', '-', '+36669')	('CR388143.1', 'ENSDARG00000090470', '-', '-372841'), ('sgcd', 'ENSDARG00000098573', '-', '-423646'), ('si:dkeyp-23e4.3', 'ENSDARG00000074819', '-', '-730492')	('ndfip1l', 'ENSDARG00000102367', '-', '+36669'), ('mpp1', 'ENSDARG00000105287', '-', '+108563'), ('gpr34l', 'ENSDARG00000099623', '+', '+119635')
RegenPk_644	15:8353720-8354127	0.964276	0.0127117	('egln2', 'ENSDARG00000062562', '+', '+5606')	('si:ch211-113p18.3', 'ENSDARG00000087835', '-', '-10006'), ('tnfrsf19', 'ENSDARG00000041869', '-', '-20777'), ('mipep', 'ENSDARG00000055344', '+', '-137274')	('egln2', 'ENSDARG00000062562', '+', '+5606'), ('tmem160', 'ENSDARG00000069649', '+', '+64825'), ('npas1', 'ENSDARG00000015876', '-', '+187561')
RegenPk_645	13:7659719-7659900	-1.06609	0.0128106	('CABZ01065684.1', 'ENSDARG00000091398', '+', '+7354')	('h2afy2', 'ENSDARG00000087897', '-', '-224411'), ('gbf1', 'ENSDARG00000027016', '+', '-416448'), ('pitx3', 'ENSDARG00000070069', '-', '-416795')	('CABZ01065684.1', 'ENSDARG00000091398', '+', '+7354'), ('prkg2l', 'ENSDARG00000062839', '+', '+118593'), ('si:ch211-250c4.4', 'ENSDARG00000092199', '-', '+238145')
RegenPk_646	16:30599797-30600242	0.764546	0.0132469	('lmna', 'ENSDARG00000013415', '-', '+6373')	('pear1', 'ENSDARG00000060753', '+', '-119905'), ('zgc:77086', 'ENSDARG00000014015', '-', '-123667'), ('cct3', 'ENSDARG00000016173', '-', '-136671')	('lmna', 'ENSDARG00000013415', '-', '+6373'), ('mc2r', 'ENSDARG00000054949', '+', '+17955'), ('mc5rb', 'ENSDARG00000054946', '-', '+26333')
RegenPk_647	4:13906183-13906379	1.36346	0.0132469	('gxylt1b', 'ENSDARG00000022550', '-', '-2942')	('gxylt1b', 'ENSDARG00000022550', '-', '-2942'), ('pphln1', 'ENSDARG00000045692', '+', '-3672'), ('pdzrn4', 'ENSDARG00000045687', '+', '-94319')	('yaf2', 'ENSDARG00000015966', '-', '+16076'), ('zcrb1', 'ENSDARG00000045691', '-', '+26378'), ('prickle1b', 'ENSDARG00000045694', '-', '+90636')
RegenPk_648	13:43003508-43003914	0.923446	0.0137032	('si:ch211-106f21.1', 'ENSDARG00000102792', '-', '-16781')	('si:ch211-106f21.1', 'ENSDARG00000102792', '-', '-16781'), ('cdh23', 'ENSDARG00000007561', '+', '-77677'), ('cdh23', 'ENSDARG00000094454', '+', '-367545')	('VSIR', 'ENSDARG00000068784', '-', '+23774'), ('eif3s6ip', 'ENSDARG00000101082', '-', '+113160'), ('smoc2', 'ENSDARG00000088157', '+', '+126548')
RegenPk_649	6:6732353-6733049	-0.716407	0.0137277	('zak', 'ENSDARG00000044615', '+', '+34767')	('RAPGEF4 (1 of many)', 'ENSDARG00000075924', '+', '-39049'), ('RIN2 (1 of many)', 'ENSDARG00000077040', '+', '-67278'), ('dtd1', 'ENSDARG00000044628', '+', '-87728')	('zak', 'ENSDARG00000044615', '+', '+34767'), ('tuba8l4', 'ENSDARG00000006260', '-', '+103123'), ('si:ch211-114n24.6', 'ENSDARG00000036700', '-', '+103176')
RegenPk_650	23:39355805-39356324	0.81953	0.0139128	('bmf1', 'ENSDARG00000090234', '-', '-8047')	('bmf1', 'ENSDARG00000090234', '-', '-8047'), ('sall4', 'ENSDARG00000044485', '+', '-128268'), ('NFATC2 (1 of many)', 'ENSDARG00000100927', '-', '-265041')	('kcng1', 'ENSDARG00000099038', '+', '+82241'), ('src', 'ENSDARG00000008107', '+', '+97955'), ('mical1', 'ENSDARG00000011809', '+', '+213231')
RegenPk_651	10:1687921-1688125	0.964644	0.0140268	('si:ch73-46j18.5', 'ENSDARG00000092467', '-', '+2626')	('srsf9', 'ENSDARG00000008097', '-', '-18695'), ('triap1', 'ENSDARG00000014963', '+', '-34251'), ('sgsm1b', 'ENSDARG00000075376', '+', '-77218')	('si:ch73-46j18.5', 'ENSDARG00000092467', '-', '+2626'), ('gal3st1b', 'ENSDARG00000078245', '-', '+18168'), ('epb41l4a', 'ENSDARG00000040087', '-', '+111808')
RegenPk_652	2:47864710-47865029	0.890398	0.0140268	('mbnl1', 'ENSDARG00000052978', '+', '-25792')	('mbnl1', 'ENSDARG00000052978', '+', '-25792'), ('cul3a', 'ENSDARG00000038967', '-', '-37579'), ('si:ch211-165b10.3', 'ENSDARG00000076970', '+', '-96125')	('ftr96', 'ENSDARG00000078065', '-', '+153991'), ('ftr19', 'ENSDARG00000052971', '-', '+159025'), ('ftr22', 'ENSDARG00000076969', '-', '+185057')
RegenPk_653	9:21820235-21820344	0.702203	0.0140268	('sox1a', 'ENSDARG00000069866', '+', '+91575')	('arhgef7a', 'ENSDARG00000006299', '+', '-95273'), ('aff3', 'ENSDARG00000079575', '-', '-104502'), ('mphosph8', 'ENSDARG00000005576', '-', '-142182')	('sox1a', 'ENSDARG00000069866', '+', '+91575'), ('rev1', 'ENSDARG00000018296', '+', '+162407'), ('txndc9', 'ENSDARG00000069853', '+', '+187924')
RegenPk_654	14:486612-486685	2.78933	0.014077	('zgc:172215', 'ENSDARG00000079065', '-', '-16512')	('zgc:172215', 'ENSDARG00000079065', '-', '-16512'), ('ANKRD50', 'ENSDARG00000045666', '-', '-38843'), ('CABZ01069287.1', 'ENSDARG00000105285', '-', '-112866')	('spry1', 'ENSDARG00000103985', '+', '+21825'), ('SPATA5', 'ENSDARG00000104869', '-', '+42548'), ('nudt6', 'ENSDARG00000103523', '+', '+46242')
RegenPk_655	16:38447094-38447654	0.85962	0.014077	('cd83', 'ENSDARG00000079553', '+', '-3035')	('cd83', 'ENSDARG00000079553', '+', '-3035'), ('zgc:113232', 'ENSDARG00000040118', '+', '-37404'), ('elp6', 'ENSDARG00000060445', '+', '-46702')	('rspo2', 'ENSDARG00000079570', '-', '+156915'), ('eif3ea', 'ENSDARG00000090697', '-', '+234563'), ('emc2', 'ENSDARG00000003308', '+', '+262069')
RegenPk_656	20:32073583-32073656	3.39698	0.014077	('adgb', 'ENSDARG00000005595', '-', '+30711')	('stxbp5a', 'ENSDARG00000002656', '-', '-70415'), ('sash1a', 'ENSDARG00000007179', '-', '-232681'), ('ust', 'ENSDARG00000006044', '-', '-549108')	('adgb', 'ENSDARG00000005595', '-', '+30711'), ('rab32a', 'ENSDARG00000029036', '-', '+68684'), ('grm1a', 'ENSDARG00000026796', '-', '+136320')
RegenPk_657	2:13250055-13250130	0.809044	0.014077	('kmt2cb', 'ENSDARG00000075560', '+', '-85264')	('kmt2cb', 'ENSDARG00000075560', '+', '-85264'), ('dpp6b', 'ENSDARG00000024744', '-', '-300117'), ('arhgap21b', 'ENSDARG00000075673', '+', '-630673')	('prkag2b', 'ENSDARG00000001933', '+', '+123924'), ('bcl2b', 'ENSDARG00000089109', '-', '+283391'), ('kdsr', 'ENSDARG00000012021', '-', '+321943')
RegenPk_658	2:8994152-8994429	1.1309	0.014077	('zzz3', 'ENSDARG00000077581', '+', '-13797')	('zzz3', 'ENSDARG00000077581', '+', '-13797'), ('usp33', 'ENSDARG00000016163', '+', '-75140'), ('fam73a', 'ENSDARG00000020596', '-', '-103536')	('ak5', 'ENSDARG00000012555', '-', '+267660'), ('pigk', 'ENSDARG00000024479', '+', '+269590'), ('st6galnac5a', 'ENSDARG00000039220', '-', '+467642')
RegenPk_659	6:1992296-1992492	1.08439	0.014077	('vstm2l', 'ENSDARG00000098289', '-', '+8255')	('tgm2b', 'ENSDARG00000074094', '+', '-32854'), ('quo', 'ENSDARG00000073684', '+', '-96607'), ('dlgap4b', 'ENSDARG00000012823', '-', '-251072')	('vstm2l', 'ENSDARG00000098289', '-', '+8255'), ('tgm5l', 'ENSDARG00000098837', '-', '+36551'), ('PXMP4', 'ENSDARG00000101805', '-', '+45683')
RegenPk_660	11:28308373-28308727	-0.848839	0.0142943	('dhrs3b', 'ENSDARG00000044803', '-', '+58884')	('lrrc38b', 'ENSDARG00000087745', '+', '-79426'), ('ephb2b', 'ENSDARG00000021539', '+', '-337583'), ('lactbl1b', 'ENSDARG00000070467', '-', '-398595')	('dhrs3b', 'ENSDARG00000044803', '-', '+58884'), ('aadacl4', 'ENSDARG00000044802', '+', '+61840'), ('si:ch211-226m7.4', 'ENSDARG00000032885', '+', '+64959')
RegenPk_661	15:25544076-25544583	0.932664	0.0146393	('zgc:152863', 'ENSDARG00000099969', '+', '+9812')	('pak4', 'ENSDARG00000018110', '+', '-27502'), ('aifm4', 'ENSDARG00000061634', '+', '-40880'), ('tlcd2', 'ENSDARG00000077396', '-', '-44509')	('zgc:152863', 'ENSDARG00000099969', '+', '+9812'), ('hif1al', 'ENSDARG00000100826', '-', '+47987'), ('npat', 'ENSDARG00000055548', '+', '+48696')
RegenPk_662	5:65416806-65417219	-0.887712	0.0146623	('zgc:114041', 'ENSDARG00000052109', '+', '+36263')	('jak2b', 'ENSDARG00000018882', '+', '-52241'), ('nrarpb', 'ENSDARG00000018958', '-', '-67398'), ('lcn15', 'ENSDARG00000067851', '+', '-104975')	('zgc:114041', 'ENSDARG00000052109', '+', '+36263'), ('mboat4', 'ENSDARG00000052110', '-', '+64603'), ('GLDC', 'ENSDARG00000035120', '+', '+74303')
RegenPk_663	6:55757357-55757698	-0.981099	0.0146623	('si:ch211-81n22.1', 'ENSDARG00000077028', '+', '+78317')	('slc12a5a', 'ENSDARG00000075815', '-', '-183425'), ('ncoa5', 'ENSDARG00000016345', '+', '-339924'), ('ctsa', 'ENSDARG00000098114', '-', '-346020')	('si:ch211-81n22.1', 'ENSDARG00000077028', '+', '+78317'), ('cyp24a1', 'ENSDARG00000103277', '-', '+124366'), ('eya2', 'ENSDARG00000018984', '-', '+255631')
RegenPk_664	8:2232513-2232858	1.13289	0.0146623	('plat', 'ENSDARG00000062707', '-', '+15249')	('si:dkeyp-117b11.3', 'ENSDARG00000095437', '-', '-45085'), ('si:dkeyp-117b11.2', 'ENSDARG00000076419', '-', '-61100'), ('si:dkeyp-117b11.1', 'ENSDARG00000090607', '-', '-138081')	('plat', 'ENSDARG00000062707', '-', '+15249'), ('ikbkb', 'ENSDARG00000079123', '+', '+27863'), ('vdac3', 'ENSDARG00000003695', '-', '+143059')
RegenPk_665	15:135158-135495	0.999572	0.0148926	('si:ch1073-83n3.2', 'ENSDARG00000099299', '-', '-18281')	('si:ch1073-83n3.2', 'ENSDARG00000099299', '-', '-18281'), ('cyp2y3', 'ENSDARG00000101423', '-', '-30988'), ('si:zfos-411a11.2', 'ENSDARG00000068493', '-', '-42409')	('CABZ01056629.1', 'ENSDARG00000088160', '-', '+23940'), ('med17', 'ENSDARG00000006345', '+', '+26213'), ('CABZ01033206.1', 'ENSDARG00000079795', '-', '+41784')
RegenPk_666	24:31423991-31424504	0.761571	0.0149504	('cremb', 'ENSDARG00000102899', '+', '-12863')	('cremb', 'ENSDARG00000102899', '+', '-12863'), ('fam168b', 'ENSDARG00000101733', '+', '-27249'), ('abcd3a', 'ENSDARG00000104085', '-', '-29371')	('cpne3', 'ENSDARG00000104177', '+', '+12910'), ('cngb3.1', 'ENSDARG00000101225', '-', '+64341'), ('cngb3.2', 'ENSDARG00000101368', '-', '+78383')
RegenPk_667	20:24147681-24147928	1.16463	0.0149848	('bach2b', 'ENSDARG00000004074', '-', '+75977')	('cx52.6', 'ENSDARG00000034930', '+', '-86379'), ('casp8ap2', 'ENSDARG00000022718', '+', '-99900'), ('mdn1', 'ENSDARG00000008976', '-', '-100608')	('bach2b', 'ENSDARG00000004074', '-', '+75977'), ('map3k7', 'ENSDARG00000020469', '-', '+136791'), ('si:dkey-273g18.1', 'ENSDARG00000097405', '+', '+401113')
RegenPk_668	13:51488180-51488253	2.19188	0.0150942	('pwwp2b', 'ENSDARG00000101080', '+', '-3361')	('pwwp2b', 'ENSDARG00000101080', '+', '-3361'), ('valopa', 'ENSDARG00000021150', '-', '-203245'), ('nkx6.2', 'ENSDARG00000104735', '+', '-333368')	('CABZ01088567.1', 'ENSDARG00000103065', '+', '+36650'), ('srfb', 'ENSDARG00000102867', '-', '+102930'), ('lbh', 'ENSDARG00000087377', '-', '+129272')
RegenPk_669	13:49011820-49012063	1.08732	0.0152072	('egln1a', 'ENSDARG00000038996', '+', '-126672')	('egln1a', 'ENSDARG00000038996', '+', '-126672'), ('tsnax', 'ENSDARG00000038995', '-', '-132720'), ('disc1', 'ENSDARG00000021895', '-', '-157738')	('irf2bp2a', 'ENSDARG00000004702', '-', '+142017'), ('tomm20a', 'ENSDARG00000103163', '-', '+282839'), ('tomm20a', 'ENSDARG00000090656', '-', '+363996')
RegenPk_670	3:22278526-22278915	0.837032	0.0152716	('coa3b', 'ENSDARG00000097456', '+', '+17446')	('arhgap27l', 'ENSDARG00000061798', '+', '-31956'), ('ifnphi1', 'ENSDARG00000025607', '-', '-42706'), ('ifnphi2', 'ENSDARG00000069012', '-', '-50149')	('coa3b', 'ENSDARG00000097456', '+', '+17446'), ('wnk4b', 'ENSDARG00000088967', '+', '+34045'), ('tanc2a', 'ENSDARG00000079097', '+', '+169102')
RegenPk_671	25:35501534-35501794	1.08944	0.0156173	('sall1b', 'ENSDARG00000075891', '-', '-10462')	('sall1b', 'ENSDARG00000075891', '-', '-10462'), ('snx20', 'ENSDARG00000045554', '-', '-43362'), ('mphosph6', 'ENSDARG00000093007', '-', '-50259')	('rbl2', 'ENSDARG00000045636', '-', '+37980'), ('rpgrip1l', 'ENSDARG00000051754', '+', '+38469'), ('irx5b', 'ENSDARG00000074070', '+', '+100832')
RegenPk_672	1:54525037-54525263	1.39756	0.0157556	('mri1', 'ENSDARG00000075754', '-', '+8306')	('zgc:158803', 'ENSDARG00000019765', '-', '-19713'), ('pane1', 'ENSDARG00000024681', '-', '-36190'), ('mb', 'ENSDARG00000031952', '+', '-64858')	('mri1', 'ENSDARG00000075754', '-', '+8306'), ('si:ch211-286b5.2', 'ENSDARG00000096514', '+', '+36359'), ('CC2D1A', 'ENSDARG00000036281', '-', '+36539')
RegenPk_673	20:31022957-31023181	1.19094	0.015893	('acat2', 'ENSDARG00000007127', '-', '+5198')	('kif25', 'ENSDARG00000017532', '-', '-5592'), ('hebp2', 'ENSDARG00000042630', '-', '-24914'), ('nhsl1b', 'ENSDARG00000042627', '+', '-200369')	('acat2', 'ENSDARG00000007127', '-', '+5198'), ('sod2', 'ENSDARG00000042644', '+', '+11986'), ('wtap', 'ENSDARG00000042642', '-', '+12298')
RegenPk_674	8:8448127-8448258	0.914341	0.0163577	('abt1', 'ENSDARG00000043666', '-', '+2948')	('comta', 'ENSDARG00000015337', '+', '-27585'), ('cdk16', 'ENSDARG00000032072', '-', '-40109'), ('tsr2', 'ENSDARG00000005772', '-', '-136637')	('abt1', 'ENSDARG00000043666', '-', '+2948'), ('grm6a', 'ENSDARG00000017742', '+', '+23519'), ('usp11', 'ENSDARG00000076303', '+', '+157024')
RegenPk_675	14:39570932-39571401	-0.816876	0.0164588	('pcdh19', 'ENSDARG00000034344', '-', '+451593')	('diaph2', 'ENSDARG00000076060', '+', '-683727'), ('glra4a', 'ENSDARG00000006865', '-', '-836941'), ('gla', 'ENSDARG00000036155', '-', '-964672')	('pcdh19', 'ENSDARG00000034344', '-', '+451593'), ('tnmd', 'ENSDARG00000052615', '+', '+702918'), ('ef1', 'ENSDARG00000020759', '-', '+912061')
RegenPk_676	24:36773737-36774037	0.986021	0.0166114	('ccr10', 'ENSDARG00000040643', '-', '+18618')	('si:ch73-334d15.4', 'ENSDARG00000056502', '+', '-27789'), ('FMNL1 (1 of many)', 'ENSDARG00000104263', '-', '-49271'), ('zgc:114120', 'ENSDARG00000101812', '+', '-209035')	('ccr10', 'ENSDARG00000040643', '-', '+18618'), ('si:ch73-334d15.2', 'ENSDARG00000087020', '+', '+37147'), ('si:ch73-334d15.1', 'ENSDARG00000061672', '-', '+66279')
RegenPk_677	7:33928624-33929068	-0.76031	0.0166114	('smad6a', 'ENSDARG00000053209', '-', '-7162')	('smad6a', 'ENSDARG00000053209', '-', '-7162'), ('smad3a', 'ENSDARG00000036096', '-', '-50733'), ('map2k5', 'ENSDARG00000011851', '-', '-131247')	('crybgx', 'ENSDARG00000036140', '-', '+25015'), ('lctla', 'ENSDARG00000036139', '+', '+27079'), ('tipin', 'ENSDARG00000036136', '+', '+35356')
RegenPk_678	14:33385237-33385470	0.981626	0.0168401	('apln', 'ENSDARG00000053279', '+', '-2717')	('apln', 'ENSDARG00000053279', '+', '-2717'), ('xpnpep2', 'ENSDARG00000026017', '-', '-111873'), ('sash3', 'ENSDARG00000016541', '-', '-139858')	('si:dkey-76i15.1', 'ENSDARG00000105188', '-', '+97728'), ('ocrl', 'ENSDARG00000078106', '-', '+132923'), ('si:ch73-335m24.2', 'ENSDARG00000074285', '-', '+146505')
RegenPk_679	7:25777302-25777525	1.10025	0.0168409	('rnaseka', 'ENSDARG00000069461', '-', '+722')	('alox12', 'ENSDARG00000069463', '+', '-18934'), ('pelp1', 'ENSDARG00000079313', '+', '-41787'), ('arrb2b', 'ENSDARG00000011545', '+', '-127814')	('rnaseka', 'ENSDARG00000069461', '-', '+722'), ('si:dkey-6n21.12', 'ENSDARG00000105575', '+', '+1212'), ('si:dkey-6n21.13', 'ENSDARG00000069459', '+', '+10166')
RegenPk_680	23:23715724-23716106	-0.81771	0.0168642	('agrn', 'ENSDARG00000079388', '+', '-156705')	('agrn', 'ENSDARG00000079388', '+', '-156705'), ('her9', 'ENSDARG00000056438', '-', '-241161'), ('si:dkey-98j1.5', 'ENSDARG00000094005', '-', '-385740')	('ptpn11b', 'ENSDARG00000012340', '+', '+275955'), ('rnf223', 'ENSDARG00000070697', '-', '+360625'), ('ttll10', 'ENSDARG00000090472', '+', '+427883')
RegenPk_681	6:48413963-48414197	0.910442	0.0168642	('rhoca', 'ENSDARG00000021309', '-', '+5182')	('mov10a', 'ENSDARG00000015829', '+', '-64424'), ('capza1a', 'ENSDARG00000034240', '-', '-65115'), ('st7l', 'ENSDARG00000032603', '-', '-95277')	('rhoca', 'ENSDARG00000021309', '-', '+5182'), ('ppm1j', 'ENSDARG00000074690', '-', '+60855'), ('si:dkey-238f9.1', 'ENSDARG00000079446', '+', '+76153')
RegenPk_682	13:8037885-8038343	-0.753744	0.0169003	('dhx57', 'ENSDARG00000057660', '-', '-16622')	('dhx57', 'ENSDARG00000057660', '-', '-16622'), ('galm', 'ENSDARG00000057630', '+', '-63738'), ('atl2', 'ENSDARG00000057719', '-', '-65529')	('epas1b', 'ENSDARG00000057671', '-', '+76204'), ('prkceb', 'ENSDARG00000069928', '-', '+231047'), ('socs5b', 'ENSDARG00000062745', '+', '+234573')
RegenPk_683	17:28014494-28014911	0.871145	0.0171375	('luzp1', 'ENSDARG00000075556', '+', '-25902')	('luzp1', 'ENSDARG00000075556', '+', '-25902'), ('ptafr', 'ENSDARG00000042370', '-', '-55634'), ('qkia', 'ENSDARG00000097478', '+', '-308175')	('kdm1a', 'ENSDARG00000060679', '-', '+70324'), ('TMEM30B', 'ENSDARG00000054122', '+', '+70822'), ('htr1d', 'ENSDARG00000054124', '-', '+166434')
RegenPk_684	20:53202174-53202515	-0.941536	0.0171625	('gata4', 'ENSDARG00000098952', '-', '-39883')	('gata4', 'ENSDARG00000098952', '-', '-39883'), ('fdft1', 'ENSDARG00000101062', '-', '-68260'), ('ctsbb', 'ENSDARG00000101051', '-', '-105041')	('PSMG4', 'ENSDARG00000090191', '-', '+62010'), ('irf4l', 'ENSDARG00000102193', '+', '+129051'), ('CABZ01066813.1', 'ENSDARG00000101118', '-', '+169987')
RegenPk_685	21:7731571-7731857	-0.941509	0.0171625	('egfl7', 'ENSDARG00000100657', '-', '-27986')	('egfl7', 'ENSDARG00000100657', '-', '-27986'), ('agpat2', 'ENSDARG00000101139', '+', '-104587'), ('fam69b', 'ENSDARG00000101394', '-', '-114501')	('tbca', 'ENSDARG00000016754', '+', '+75680'), ('otpa', 'ENSDARG00000014201', '+', '+112495'), ('wdr41', 'ENSDARG00000009851', '+', '+136421')
RegenPk_686	10:36439528-36439922	0.825992	0.0172042	('ubl3a', 'ENSDARG00000099532', '-', '+23079')	('or104-1', 'ENSDARG00000101806', '+', '-28620'), ('or104-2', 'ENSDARG00000068659', '+', '-34258'), ('or106-1', 'ENSDARG00000068661', '+', '-48981')	('ubl3a', 'ENSDARG00000099532', '-', '+23079'), ('uspl1', 'ENSDARG00000034825', '+', '+55810'), ('alox5ap', 'ENSDARG00000054755', '+', '+75080')
RegenPk_687	10:8644546-8645047	-0.701517	0.0173687	('aplnrb', 'ENSDARG00000036670', '+', '+25779')	('tbc1d10ab', 'ENSDARG00000060096', '+', '-66325'), ('si:ch211-193e13.5', 'ENSDARG00000052656', '+', '-76300'), ('BX682234.2', 'ENSDARG00000088503', '+', '-117917')	('aplnrb', 'ENSDARG00000036670', '+', '+25779'), ('pmaip1', 'ENSDARG00000089307', '+', '+52921'), ('RABGAP1', 'ENSDARG00000098967', '-', '+170243')
RegenPk_688	12:17162039-17162415	0.875138	0.0173687	('rnls', 'ENSDARG00000012453', '+', '-82579')	('rnls', 'ENSDARG00000012453', '+', '-82579'), ('lipf', 'ENSDARG00000018529', '-', '-83073'), ('ankrd22', 'ENSDARG00000002298', '+', '-129446')	('ptenb', 'ENSDARG00000056623', '-', '+140073'), ('atad1b', 'ENSDARG00000056609', '+', '+152803'), ('papss2b', 'ENSDARG00000056600', '-', '+194977')
RegenPk_689	14:46384032-46384305	1.1608	0.0173687	('ttc9c', 'ENSDARG00000007025', '+', '-21452')	('ttc9c', 'ENSDARG00000007025', '+', '-21452'), ('zgc:153018', 'ENSDARG00000060977', '-', '-24902'), ('sfxn5b', 'ENSDARG00000026137', '+', '-65387')	('si:ch211-168f7.5', 'ENSDARG00000088195', '-', '+23379'), ('map1lc3cl', 'ENSDARG00000075727', '+', '+34839'), ('ehd1a', 'ENSDARG00000098853', '-', '+92652')
RegenPk_690	15:4513464-4513857	1.15259	0.0173687	('tfdp2', 'ENSDARG00000042835', '-', '+23580')	('atp1b3b', 'ENSDARG00000042837', '-', '-88890'), ('si:ch211-117a13.2', 'ENSDARG00000105449', '-', '-190765'), ('ece2b', 'ENSDARG00000102142', '-', '-261016')	('tfdp2', 'ENSDARG00000042835', '-', '+23580'), ('rffl', 'ENSDARG00000042833', '-', '+75956'), ('eif4h', 'ENSDARG00000042252', '-', '+112121')
RegenPk_691	23:4065650-4066037	0.922903	0.0173687	('slc9a8', 'ENSDARG00000020699', '-', '+15153')	('opn7b', 'ENSDARG00000078369', '-', '-155836'), ('hmga1a', 'ENSDARG00000028335', '-', '-249054'), ('CR847526.1', 'ENSDARG00000098200', '-', '-278082')	('slc9a8', 'ENSDARG00000020699', '-', '+15153'), ('b4galt5', 'ENSDARG00000037815', '+', '+17876'), ('EMILIN3', 'ENSDARG00000076299', '-', '+110187')
RegenPk_692	23:7122967-7123333	-1.05491	0.0173687	('prpf6', 'ENSDARG00000091367', '-', '-4710')	('prpf6', 'ENSDARG00000091367', '-', '-4710'), ('edem2', 'ENSDARG00000028448', '-', '-74137'), ('si:ch211-117c9.1', 'ENSDARG00000090179', '+', '-130939')	('slco4a1', 'ENSDARG00000075948', '-', '+68317'), ('gata5', 'ENSDARG00000017821', '+', '+322606'), ('si:ch211-200e2.1', 'ENSDARG00000087032', '+', '+413950')
RegenPk_693	24:14550030-14550445	0.848939	0.0173687	('jph1a', 'ENSDARG00000058603', '-', '+17536')	('thtpa', 'ENSDARG00000063049', '+', '-112792'), ('pabpn1', 'ENSDARG00000045373', '-', '-117097'), ('ngdn', 'ENSDARG00000045372', '+', '-153643')	('jph1a', 'ENSDARG00000058603', '-', '+17536'), ('gdap1', 'ENSDARG00000058601', '+', '+19120'), ('pi15a', 'ENSDARG00000045378', '+', '+107188')
RegenPk_694	8:50769962-50770406	0.90813	0.0173687	('si:ch73-6l19.2', 'ENSDARG00000088388', '+', '-15855')	('si:ch73-6l19.2', 'ENSDARG00000088388', '+', '-15855'), ('egr3', 'ENSDARG00000089156', '+', '-31610'), ('PEBP4', 'ENSDARG00000107065', '+', '-227121')	('bin3', 'ENSDARG00000099651', '-', '+81076'), ('acsl2', 'ENSDARG00000078399', '-', '+129600'), ('FO704819.1', 'ENSDARG00000068026', '-', '+181131')
RegenPk_695	10:43317394-43317573	1.62373	0.0177272	('xrcc4', 'ENSDARG00000010732', '+', '-28202')	('xrcc4', 'ENSDARG00000010732', '+', '-28202'), ('tmem167a', 'ENSDARG00000035914', '-', '-28219'), ('atg10', 'ENSDARG00000104846', '+', '-108799')	('vcanb', 'ENSDARG00000009401', '+', '+42815'), ('hapln1b', 'ENSDARG00000068516', '-', '+189051'), ('edil3b', 'ENSDARG00000060877', '-', '+258102')
RegenPk_696	10:26190681-26190887	1.25667	0.0177609	('trim47', 'ENSDARG00000056678', '+', '-34375')	('trim47', 'ENSDARG00000056678', '+', '-34375'), ('frem2a', 'ENSDARG00000076856', '+', '-170167'), ('ufm1', 'ENSDARG00000043857', '+', '-204551')	('trim3b', 'ENSDARG00000005397', '-', '+36706'), ('fhdc3', 'ENSDARG00000069129', '-', '+50269'), ('arfip2b', 'ENSDARG00000056664', '-', '+73181')
RegenPk_697	21:18071292-18071626	-0.833746	0.0177609	('stx2a', 'ENSDARG00000004618', '-', '-151356')	('stx2a', 'ENSDARG00000004618', '-', '-151356'), ('dnai1.2', 'ENSDARG00000038788', '+', '-152071'), ('rxraa', 'ENSDARG00000057737', '+', '-340019')	('vav2', 'ENSDARG00000044718', '-', '+155086'), ('wdr5', 'ENSDARG00000016903', '+', '+166730'), ('brd3a', 'ENSDARG00000006527', '-', '+167242')
RegenPk_698	24:26403977-26404160	1.33925	0.0177609	('eif5a', 'ENSDARG00000017235', '-', '-63764')	('eif5a', 'ENSDARG00000017235', '-', '-63764'), ('rpl22l1', 'ENSDARG00000010244', '-', '-69268'), ('slc7a14b', 'ENSDARG00000079231', '-', '-88256')	('tnikb', 'ENSDARG00000009031', '-', '+83087'), ('pld1b', 'ENSDARG00000057125', '-', '+190045'), ('ghsrb', 'ENSDARG00000057117', '+', '+196351')
RegenPk_699	5:18907865-18908238	-0.797177	0.0179087	('myo1ha', 'ENSDARG00000061968', '+', '+2083')	('foxn4', 'ENSDARG00000010591', '-', '-11353'), ('acacb', 'ENSDARG00000061994', '+', '-80564'), ('rusc2', 'ENSDARG00000095288', '+', '-110577')	('myo1ha', 'ENSDARG00000061968', '+', '+2083'), ('kctd10', 'ENSDARG00000017115', '-', '+33098'), ('ube3b', 'ENSDARG00000061960', '+', '+33943')
RegenPk_700	5:47803519-47803898	1.12232	0.0180094	('mef2cb', 'ENSDARG00000009418', '-', '-169413')	('mef2cb', 'ENSDARG00000009418', '-', '-169413'), ('tmem161b', 'ENSDARG00000055989', '-', '-384440'), ('BX470189.1', 'ENSDARG00000067658', '+', '-479461')	('mblac2', 'ENSDARG00000059689', '-', '+209303'), ('polr3g', 'ENSDARG00000024687', '+', '+211266'), ('lysmd3', 'ENSDARG00000024693', '-', '+225361')
RegenPk_701	3:51708035-51708362	1.01158	0.0183688	('aatka', 'ENSDARG00000078222', '-', '-50842')	('aatka', 'ENSDARG00000078222', '-', '-50842'), ('baiap2a', 'ENSDARG00000062799', '+', '-277921'), ('chmp6a', 'ENSDARG00000097451', '+', '-302889')	('FUT9 (1 of many)', 'ENSDARG00000070979', '+', '+115937'), ('FUT9 (1 of many)', 'ENSDARG00000074362', '+', '+129492'), ('adgre14', 'ENSDARG00000056062', '+', '+182650')
RegenPk_702	7:55434681-55435408	0.760251	0.0183811	('cbfa2t3', 'ENSDARG00000079012', '-', '-28615')	('cbfa2t3', 'ENSDARG00000079012', '-', '-28615'), ('pabpn1l', 'ENSDARG00000087996', '-', '-87996'), ('trappc2l', 'ENSDARG00000100109', '+', '-102946')	('ACSF3', 'ENSDARG00000059503', '+', '+213774'), ('cdh15', 'ENSDARG00000068191', '+', '+362067'), ('spg7', 'ENSDARG00000068187', '-', '+444225')
RegenPk_703	20:28294552-28295160	-0.687911	0.0184119	('dll4', 'ENSDARG00000070425', '+', '+51218')	('syndig1l', 'ENSDARG00000042390', '-', '-328982'), ('vrtn', 'ENSDARG00000061963', '+', '-444813'), ('zgc:153157', 'ENSDARG00000070423', '-', '-460155')	('dll4', 'ENSDARG00000070425', '+', '+51218'), ('chac1', 'ENSDARG00000070426', '+', '+72946'), ('ino80', 'ENSDARG00000070432', '-', '+158406')
RegenPk_704	20:37900035-37900312	1.16037	0.0184275	('atf3', 'ENSDARG00000007823', '+', '-8419')	('atf3', 'ENSDARG00000007823', '+', '-8419'), ('pex3', 'ENSDARG00000013973', '+', '-42559'), ('adat2', 'ENSDARG00000041944', '-', '-42571')	('batf3', 'ENSDARG00000042577', '-', '+10811'), ('nsl1', 'ENSDARG00000024471', '-', '+17887'), ('tatdn3', 'ENSDARG00000054076', '+', '+17938')
RegenPk_705	20:19594433-19594635	1.45211	0.0186198	('snx17', 'ENSDARG00000091418', '-', '+17583')	('znf513a', 'ENSDARG00000019961', '+', '-70294'), ('RNF19B (1 of many)', 'ENSDARG00000020284', '-', '-71621'), ('si:dkey-71h2.2', 'ENSDARG00000043394', '-', '-128242')	('snx17', 'ENSDARG00000091418', '-', '+17583'), ('atraid', 'ENSDARG00000043388', '+', '+18610'), ('eif2b4', 'ENSDARG00000014004', '-', '+38483')
RegenPk_706	22:12694155-12694589	-0.790338	0.0189967	('fam207a', 'ENSDARG00000071500', '-', '+7407')	('adarb1a', 'ENSDARG00000041609', '-', '-25312'), ('cep70', 'ENSDARG00000076965', '-', '-93044'), ('MMADHC (1 of many)', 'ENSDARG00000041602', '+', '-124005')	('fam207a', 'ENSDARG00000071500', '-', '+7407'), ('plcd4a', 'ENSDARG00000057975', '-', '+29427'), ('rqcd1', 'ENSDARG00000033855', '-', '+44201')
RegenPk_707	8:30215333-30215535	1.26368	0.0189967	('zgc:162939', 'ENSDARG00000068461', '-', '+91922')	('fancc', 'ENSDARG00000055232', '+', '-112042'), ('ptch1-ptch1', 'ENSDARG00000095859-ENSDARG00000016404', '+', '-261642'), ('ercc6l2', 'ENSDARG00000012403', '-', '-293845')	('zgc:162939', 'ENSDARG00000068461', '-', '+91922'), ('CT027611.2', 'ENSDARG00000099417', '+', '+95958'), ('dock8', 'ENSDARG00000055225', '-', '+200356')
RegenPk_708	17:12939048-12939260	1.15767	0.019019	('ctage5', 'ENSDARG00000099973', '-', '-34689')	('ctage5', 'ENSDARG00000099973', '-', '-34689'), ('fbxo33', 'ENSDARG00000075400', '+', '-61079'), ('fam177a1', 'ENSDARG00000079636', '-', '-66562')	('FO704797.2', 'ENSDARG00000100022', '+', '+41826'), ('FO704797.1', 'ENSDARG00000099763', '-', '+73517'), ('egr2a', 'ENSDARG00000098502', '+', '+99543')
RegenPk_709	1:24669095-24669318	1.02234	0.019019	('trim2a', 'ENSDARG00000031817', '-', '+10246')	('tmem131l', 'ENSDARG00000079434', '+', '-141858'), ('tmem154', 'ENSDARG00000074776', '-', '-175760'), ('mnd1', 'ENSDARG00000074451', '+', '-181929')	('trim2a', 'ENSDARG00000031817', '-', '+10246'), ('fhdc1', 'ENSDARG00000074812', '-', '+78771'), ('arfip1', 'ENSDARG00000070055', '-', '+126536')
RegenPk_710	1:52050307-52050706	1.1382	0.019019	('osbp', 'ENSDARG00000004634', '+', '-23668')	('osbp', 'ENSDARG00000004634', '+', '-23668'), ('aptx', 'ENSDARG00000027143', '-', '-25091'), ('slc44a1a', 'ENSDARG00000015946', '+', '-51877')	('CABZ01021530.1', 'ENSDARG00000093712', '+', '+28013'), ('wu:fc75a09', 'ENSDARG00000089342', '+', '+68672'), ('patl1', 'ENSDARG00000017423', '-', '+105538')
RegenPk_711	23:5817133-5817509	0.919968	0.019019	('phlda3', 'ENSDARG00000037804', '-', '+7949')	('ftr57', 'ENSDARG00000074360', '+', '-15209'), ('tnni1a', 'ENSDARG00000000474', '-', '-21809'), ('lad1', 'ENSDARG00000022698', '-', '-31840')	('phlda3', 'ENSDARG00000037804', '-', '+7949'), ('csrp1a', 'ENSDARG00000006603', '-', '+67699'), ('NAV1 (1 of many)', 'ENSDARG00000078011', '+', '+120560')
RegenPk_712	2:47865934-47866258	0.94667	0.019019	('mbnl1', 'ENSDARG00000052978', '+', '-27019')	('mbnl1', 'ENSDARG00000052978', '+', '-27019'), ('cul3a', 'ENSDARG00000038967', '-', '-38806'), ('si:ch211-165b10.3', 'ENSDARG00000076970', '+', '-97352')	('ftr96', 'ENSDARG00000078065', '-', '+152764'), ('ftr19', 'ENSDARG00000052971', '-', '+157798'), ('ftr22', 'ENSDARG00000076969', '-', '+183830')
RegenPk_713	7:28410612-28411306	0.709357	0.019019	('adgrg1', 'ENSDARG00000105643', '-', '+14579')	('slc7a6', 'ENSDARG00000054423', '-', '-34193'), ('slc7a6os', 'ENSDARG00000010596', '+', '-69481'), ('scube2', 'ENSDARG00000037362', '-', '-71007')	('adgrg1', 'ENSDARG00000105643', '-', '+14579'), ('adgrg1', 'ENSDARG00000027222', '-', '+37178'), ('ccdc102a', 'ENSDARG00000003872', '+', '+42758')
RegenPk_714	20:35936423-35936622	1.14702	0.0190614	('tnfrsf21', 'ENSDARG00000001807', '-', '+2169')	('adgrf8', 'ENSDARG00000093316', '-', '-88591'), ('si:dkey-30j22.1', 'ENSDARG00000042829', '-', '-133022'), ('adgrf6', 'ENSDARG00000091757', '-', '-258069')	('tnfrsf21', 'ENSDARG00000001807', '-', '+2169'), ('cd2ap', 'ENSDARG00000015224', '+', '+17998'), ('opn5', 'ENSDARG00000070110', '+', '+158672')
RegenPk_715	1:26554226-26554354	-1.67348	0.0194559	('bnc2', 'ENSDARG00000069989', '+', '-223936')	('bnc2', 'ENSDARG00000069989', '+', '-223936'), ('cntln', 'ENSDARG00000033345', '-', '-233116'), ('sh3gl2a', 'ENSDARG00000023600', '-', '-465431')	('si:ch211-127n13.2', 'ENSDARG00000095189', '-', '+294115'), ('si:dkey-29d5.1', 'ENSDARG00000104096', '+', '+465345'), ('si:dkey-29d5.2', 'ENSDARG00000102639', '-', '+495981')
RegenPk_716	6:7200505-7200971	0.957216	0.0194559	('abcc4', 'ENSDARG00000058953', '+', '-35320')	('abcc4', 'ENSDARG00000058953', '+', '-35320'), ('cldn10a', 'ENSDARG00000058937', '-', '-51851'), ('si:busm1-52i16.2', 'ENSDARG00000058930', '-', '-65420')	('sox21a', 'ENSDARG00000031664', '+', '+56308'), ('ccdc65', 'ENSDARG00000032005', '+', '+63665'), ('fkbp11', 'ENSDARG00000037000', '-', '+81051')
RegenPk_717	10:45433399-45433819	0.821492	0.0197149	('zmiz2', 'ENSDARG00000098683', '+', '-31895')	('zmiz2', 'ENSDARG00000098683', '+', '-31895'), ('pargl', 'ENSDARG00000101719', '-', '-50344'), ('ogdhb', 'ENSDARG00000103428', '+', '-132054')	('ppiab', 'ENSDARG00000103994', '+', '+65476')
RegenPk_718	11:18251479-18251701	-1.00955	0.0197149	('prkcdb', 'ENSDARG00000070651', '-', '-29459')	('prkcdb', 'ENSDARG00000070651', '-', '-29459'), ('sfmbt1', 'ENSDARG00000044915', '-', '-84990'), ('tmem110', 'ENSDARG00000013694', '-', '-139067')	('fgd5a', 'ENSDARG00000088801', '-', '+54638'), ('dido1', 'ENSDARG00000057940', '-', '+143480'), ('zmynd8', 'ENSDARG00000007601', '-', '+190610')
RegenPk_719	15:25945108-25945511	0.815077	0.0197149	('hic1', 'ENSDARG00000055493', '+', '-199530')	('hic1', 'ENSDARG00000055493', '+', '-199530'), ('tsr1', 'ENSDARG00000007744', '+', '-245248'), ('taok1a', 'ENSDARG00000069603', '-', '-251528')	('dph1', 'ENSDARG00000057973', '-', '+208490'), ('rtn4rl1b', 'ENSDARG00000098528', '-', '+490520'), ('rpa1', 'ENSDARG00000003938', '-', '+660804')
RegenPk_720	17:29918681-29919025	-0.886366	0.0197149	('esrrga', 'ENSDARG00000004861', '-', '-33629')	('esrrga', 'ENSDARG00000004861', '-', '-33629'), ('ush2a', 'ENSDARG00000029482', '-', '-161787'), ('kctd3', 'ENSDARG00000060854', '+', '-590210')	('spata17', 'ENSDARG00000054414', '+', '+269442'), ('si:dkey-27l15.1', 'ENSDARG00000097115', '-', '+269486'), ('si:ch211-139l2.1', 'ENSDARG00000097668', '-', '+430889')
RegenPk_721	17:41022789-41023061	0.880885	0.0197149	('mrpl33', 'ENSDARG00000104031', '+', '+11725')	('si:dkey-16j16.4', 'ENSDARG00000089862', '-', '-22205'), ('slc4a1ap', 'ENSDARG00000034160', '+', '-98909'), ('supt7l', 'ENSDARG00000013461', '-', '-99132')	('mrpl33', 'ENSDARG00000104031', '+', '+11725'), ('rbks', 'ENSDARG00000019877', '-', '+103566'), ('babam2', 'ENSDARG00000038863', '+', '+103733')
RegenPk_722	18:22224758-22225215	0.855512	0.0197149	('fam65a', 'ENSDARG00000062178', '+', '-39422')	('fam65a', 'ENSDARG00000062178', '+', '-39422'), ('si:dkey-45h7.1', 'ENSDARG00000093618', '-', '-63389'), ('si:ch73-186j5.2', 'ENSDARG00000018301', '+', '-90980')	('ctcf', 'ENSDARG00000056621', '+', '+71940'), ('rltpr', 'ENSDARG00000056639', '+', '+88583'), ('tmem170a', 'ENSDARG00000056628', '-', '+200513')
RegenPk_723	1:39005877-39006213	-0.847047	0.0197149	('dctd', 'ENSDARG00000036990', '-', '+135508')	('tenm3', 'ENSDARG00000005479', '+', '-336242'), ('vegfc', 'ENSDARG00000069640', '-', '-815921'), ('CU915762.1', 'ENSDARG00000104657', '+', '-865719')	('dctd', 'ENSDARG00000036990', '-', '+135508'), ('irf2a', 'ENSDARG00000007387', '+', '+135664'), ('tmem134', 'ENSDARG00000024828', '-', '+171800')
RegenPk_724	20:37620499-37620726	0.943836	0.0197149	('si:ch211-202p1.5', 'ENSDARG00000096755', '-', '-32619')	('si:ch211-202p1.5', 'ENSDARG00000096755', '-', '-32619'), ('adgrg6', 'ENSDARG00000054137', '+', '-140457'), ('vta1', 'ENSDARG00000013732', '+', '-222792')	('hivep2a', 'ENSDARG00000039987', '-', '+105593'), ('aig1', 'ENSDARG00000007171', '+', '+137738'), ('adat2', 'ENSDARG00000041944', '-', '+236990')
RegenPk_725	21:229491-229818	0.771885	0.0197149	('jak2a', 'ENSDARG00000104808', '+', '-1136')	('jak2a', 'ENSDARG00000104808', '+', '-1136'), ('stard4', 'ENSDARG00000102477', '+', '-6603'), ('bxdc2', 'ENSDARG00000098935', '-', '-17824')	('rln1', 'ENSDARG00000103762', '-', '+24271'), ('plgrkt', 'ENSDARG00000100789', '-', '+42059'), ('lhfpl2a', 'ENSDARG00000009653', '+', '+54645')
RegenPk_726	24:4133676-4134030	0.936112	0.0197149	('klf6a', 'ENSDARG00000029072', '-', '-16725')	('klf6a', 'ENSDARG00000029072', '-', '-16725'), ('pfkpa', 'ENSDARG00000028000', '+', '-201862'), ('adarb2', 'ENSDARG00000071823', '-', '-382382')	('ccny', 'ENSDARG00000063677', '+', '+207362'), ('GJD4', 'ENSDARG00000045438', '+', '+268633'), ('fzd8a', 'ENSDARG00000045444', '-', '+284598')
RegenPk_727	24:5940244-5940508	1.0052	0.0197149	('abi1a', 'ENSDARG00000010155', '+', '-34236')	('abi1a', 'ENSDARG00000010155', '+', '-34236'), ('acbd5a', 'ENSDARG00000034883', '-', '-36623'), ('pimr64', 'ENSDARG00000055551', '+', '-56815')	('pdss1', 'ENSDARG00000017910', '-', '+54761'), ('ftr60', 'ENSDARG00000095609', '-', '+59609'), ('ftr61', 'ENSDARG00000055520', '-', '+68368')
RegenPk_728	7:66718832-66719251	-0.863628	0.0197149	('sbf2', 'ENSDARG00000059460', '+', '-58119')	('sbf2', 'ENSDARG00000059460', '+', '-58119'), ('adma', 'ENSDARG00000015263', '-', '-65631'), ('ampd3a', 'ENSDARG00000005800', '-', '-74146')	('swap70a', 'ENSDARG00000051819', '-', '+272283'), ('znf143a', 'ENSDARG00000012887', '-', '+309419'), ('si:ch211-168k15.4', 'ENSDARG00000088121', '+', '+310872')
RegenPk_729	21:22909477-22909613	1.18743	0.0197326	('dub', 'ENSDARG00000059774', '-', '+5479')	('guca1d', 'ENSDARG00000044629', '-', '-35630'), ('alg8', 'ENSDARG00000044627', '+', '-53683'), ('ccdc90b', 'ENSDARG00000044626', '-', '-54026')	('dub', 'ENSDARG00000059774', '-', '+5479'), ('CYSLTR2 (1 of many)', 'ENSDARG00000069800', '-', '+12039'), ('lpar6b', 'ENSDARG00000069441', '+', '+38925')
RegenPk_730	23:39039333-39039833	-0.699443	0.0197543	('NFATC2 (1 of many)', 'ENSDARG00000100927', '-', '+51440')	('zfp64', 'ENSDARG00000061147', '+', '-163733'), ('tshz2', 'ENSDARG00000079201', '+', '-628144'), ('znf217', 'ENSDARG00000088123', '+', '-725528')	('NFATC2 (1 of many)', 'ENSDARG00000100927', '-', '+51440'), ('sall4', 'ENSDARG00000044485', '+', '+188213'), ('bmf1', 'ENSDARG00000090234', '-', '+308434')
RegenPk_731	15:15448578-15448963	0.966333	0.019983	('ca4b', 'ENSDARG00000042293', '+', '+6090')	('si:ch211-105f12.2', 'ENSDARG00000090126', '+', '-9185'), ('ywhag2', 'ENSDARG00000071658', '-', '-27614'), ('camkk1b', 'ENSDARG00000015134', '+', '-70663')	('ca4b', 'ENSDARG00000042293', '+', '+6090'), ('dhrs11b', 'ENSDARG00000031299', '+', '+18768'), ('zgc:92630', 'ENSDARG00000004141', '+', '+30831')
RegenPk_732	13:4389413-4389587	1.1034	0.0200726	('pde10a', 'ENSDARG00000003449', '+', '-13445')	('pde10a', 'ENSDARG00000003449', '+', '-13445'), ('tb', 'ENSDARG00000039806', '+', '-77127'), ('si:ch211-130h14.4', 'ENSDARG00000094016', '+', '-108702')	('c1d', 'ENSDARG00000021112', '-', '+146241'), ('pla2g12b', 'ENSDARG00000015662', '+', '+153612'), ('oit3', 'ENSDARG00000087227', '-', '+188932')
RegenPk_733	4:7760340-7760613	1.22009	0.0201289	('cdk17', 'ENSDARG00000079470', '-', '+42820')	('lta4h', 'ENSDARG00000006029', '-', '-95940'), ('elk3', 'ENSDARG00000018688', '+', '-116292'), ('tnnt2e', 'ENSDARG00000045822', '+', '-260789')	('cdk17', 'ENSDARG00000079470', '-', '+42820'), ('si:ch1073-67j19.1', 'ENSDARG00000105096', '+', '+48891'), ('si:ch1073-67j19.2', 'ENSDARG00000104976', '+', '+53668')
RegenPk_734	2:34068707-34069171	-0.766542	0.0202378	('eif2b3', 'ENSDARG00000018106', '-', '+19895')	('ptch2', 'ENSDARG00000055026', '-', '-58576'), ('kif2c', 'ENSDARG00000076228', '+', '-125246'), ('kiss1ra', 'ENSDARG00000002728', '+', '-255950')	('eif2b3', 'ENSDARG00000018106', '-', '+19895'), ('klhl20', 'ENSDARG00000038801', '+', '+59943'), ('dars2', 'ENSDARG00000060861', '+', '+86219')
RegenPk_735	16:36473992-36474364	0.765787	0.0203137	('stk40', 'ENSDARG00000098135', '+', '-8888')	('stk40', 'ENSDARG00000098135', '+', '-8888'), ('CR974440.1', 'ENSDARG00000102416', '+', '-78768'), ('capn7', 'ENSDARG00000102987', '-', '-286077')	('CT027772.3', 'ENSDARG00000099550', '-', '+189517'), ('col6a4a', 'ENSDARG00000079752', '+', '+241556'), ('pik3r4', 'ENSDARG00000060469', '-', '+320372')
RegenPk_736	24:20787606-20787936	-0.856372	0.0204415	('fam162a', 'ENSDARG00000063344', '+', '-5055')	('fam162a', 'ENSDARG00000063344', '+', '-5055'), ('ccdc58', 'ENSDARG00000045351', '-', '-5378'), ('cst14a.2', 'ENSDARG00000045352', '+', '-11627')	('kpna1', 'ENSDARG00000016360', '-', '+24591'), ('si:ch211-161h7.8', 'ENSDARG00000089919', '+', '+28026'), ('drd3', 'ENSDARG00000032131', '+', '+36118')
RegenPk_737	2:47477190-47477269	0.962381	0.020552	('wu:fb63a08', 'ENSDARG00000020994', '+', '-42763')	('wu:fb63a08', 'ENSDARG00000020994', '+', '-42763'), ('CU633981.1', 'ENSDARG00000090361', '+', '-47062'), ('si:ch211-284d12.3', 'ENSDARG00000078489', '+', '-79742')	('pax3a', 'ENSDARG00000010192', '-', '+101508'), ('acsl3b', 'ENSDARG00000014674', '+', '+142210'), ('scg2b', 'ENSDARG00000038574', '+', '+250604')
RegenPk_738	10:254335-254677	0.785533	0.0207002	('lrrc32', 'ENSDARG00000040621', '+', '-2081')	('lrrc32', 'ENSDARG00000040621', '+', '-2081'), ('klhl35', 'ENSDARG00000063577', '-', '-9600'), ('mpzl1l', 'ENSDARG00000059048', '+', '-40628')	('emsy', 'ENSDARG00000059059', '-', '+48350'), ('NHLRC3', 'ENSDARG00000102127', '-', '+55539'), ('akt2l', 'ENSDARG00000103612', '-', '+66612')
RegenPk_739	19:2129712-2130012	1.18552	0.0207002	('snx13', 'ENSDARG00000013828', '-', '+18134')	('ANKRD28 (1 of many)', 'ENSDARG00000086326', '-', '-50271'), ('sh3bp5a', 'ENSDARG00000008336', '+', '-115969'), ('mturn', 'ENSDARG00000074505', '-', '-118693')	('snx13', 'ENSDARG00000013828', '-', '+18134'), ('twistnb', 'ENSDARG00000024416', '-', '+92481'), ('tmem196a', 'ENSDARG00000013935', '-', '+109226')
RegenPk_740	9:21725576-21725671	1.50956	0.0207885	('arhgef7a', 'ENSDARG00000006299', '+', '-607')	('arhgef7a', 'ENSDARG00000006299', '+', '-607'), ('aff3', 'ENSDARG00000079575', '-', '-9836'), ('mphosph8', 'ENSDARG00000005576', '-', '-47516')	('sox1a', 'ENSDARG00000069866', '+', '+186241'), ('rev1', 'ENSDARG00000018296', '+', '+257073'), ('txndc9', 'ENSDARG00000069853', '+', '+282590')
RegenPk_741	12:20485773-20486089	1.28124	0.0209685	('snx11', 'ENSDARG00000052522', '-', '+8355')	('arsg', 'ENSDARG00000101715', '+', '-24253'), ('AMZ2', 'ENSDARG00000089248', '+', '-40423'), ('gna13a', 'ENSDARG00000073765', '+', '-55615')	('snx11', 'ENSDARG00000052522', '-', '+8355'), ('TULP2', 'ENSDARG00000062902', '+', '+10531'), ('stx4', 'ENSDARG00000052518', '+', '+19700')
RegenPk_742	8:5227314-5227573	-0.872579	0.0209685	('bnip3la', 'ENSDARG00000025468', '+', '-5343')	('bnip3la', 'ENSDARG00000025468', '+', '-5343'), ('ppp2r2aa', 'ENSDARG00000021996', '+', '-52906'), ('adra1aa', 'ENSDARG00000028725', '+', '-234305')	('LRRTM4 (1 of many)', 'ENSDARG00000106522', '-', '+607468'), ('lrrtm4l2', 'ENSDARG00000099386', '+', '+1143661'), ('vsig8b', 'ENSDARG00000013685', '+', '+1305949')
RegenPk_743	2:37005958-37006228	1.02104	0.0213419	('gadd45bb', 'ENSDARG00000013576', '+', '-48801')	('gadd45bb', 'ENSDARG00000013576', '+', '-48801'), ('CARTPT (1 of many)', 'ENSDARG00000104363', '-', '-54881'), ('map1sb', 'ENSDARG00000060326', '-', '-56297')	('gng7', 'ENSDARG00000038693', '-', '+55355'), ('diras1b', 'ENSDARG00000009372', '-', '+71416'), ('zgc:101744', 'ENSDARG00000038694', '-', '+115072')
RegenPk_744	11:10564518-10565348	-0.696105	0.0213998	('b3gnt5a', 'ENSDARG00000018971', '+', '-7367')	('b3gnt5a', 'ENSDARG00000018971', '+', '-7367'), ('ect2', 'ENSDARG00000007278', '-', '-92237'), ('nlgn1', 'ENSDARG00000087133', '-', '-563135')	('mcf2l2', 'ENSDARG00000079742', '-', '+114497'), ('slc4a10a', 'ENSDARG00000063133', '-', '+249396'), ('tbr1a', 'ENSDARG00000076259', '-', '+279914')
RegenPk_745	12:8448345-8448710	0.733556	0.0213998	('adoa', 'ENSDARG00000042827', '+', '-11502')	('adoa', 'ENSDARG00000042827', '+', '-11502'), ('arid5b', 'ENSDARG00000037196', '+', '-314347'), ('zgc:194508', 'ENSDARG00000086310', '+', '-408167')	('egr2b', 'ENSDARG00000042826', '-', '+17908'), ('nrbf2b', 'ENSDARG00000023591', '+', '+83315'), ('jmjd1cb', 'ENSDARG00000079939', '-', '+331629')
RegenPk_746	12:8690667-8690943	0.93816	0.0213998	('jmjd1cb', 'ENSDARG00000079939', '-', '+89351')	('nrbf2b', 'ENSDARG00000023591', '+', '-158963'), ('egr2b', 'ENSDARG00000042826', '-', '-224370'), ('adoa', 'ENSDARG00000042827', '+', '-253780')	('jmjd1cb', 'ENSDARG00000079939', '-', '+89351'), ('reep3b', 'ENSDARG00000004160', '+', '+94069'), ('cyp26a1', 'ENSDARG00000033999', '-', '+229705')
RegenPk_747	13:3648048-3648437	0.811345	0.0216469	('si:ch211-128m15.3', 'ENSDARG00000104860', '-', '+100485')	('qkib', 'ENSDARG00000002026', '+', '-114854'), ('park2', 'ENSDARG00000021555', '-', '-264981'), ('si:ch73-193i2.2', 'ENSDARG00000031278', '-', '-429884')	('si:ch211-128m15.3', 'ENSDARG00000104860', '-', '+100485'), ('timm23b', 'ENSDARG00000100375', '+', '+101977'), ('ncoa4', 'ENSDARG00000021439', '-', '+157717')
RegenPk_748	1:29120898-29120971	1.17431	0.0216469	('pcca', 'ENSDARG00000028982', '+', '-62791')	('pcca', 'ENSDARG00000028982', '+', '-62791'), ('zic2b', 'ENSDARG00000037178', '+', '-93106'), ('tm9sf2', 'ENSDARG00000003866', '+', '-126725')	('MARCH4 (1 of many)', 'ENSDARG00000055839', '-', '+114467'), ('vps8', 'ENSDARG00000060477', '+', '+158713'), ('si:dkey-22o12.2', 'ENSDARG00000091513', '-', '+441959')
RegenPk_749	2:4436222-4436563	-0.774397	0.0216469	('cables1', 'ENSDARG00000099395', '+', '+25273')	('gata6', 'ENSDARG00000103589', '+', '-70132'), ('mib1', 'ENSDARG00000102184', '+', '-202929'), ('yme1l1b', 'ENSDARG00000104401', '-', '-206512')	('cables1', 'ENSDARG00000099395', '+', '+25273'), ('wacb', 'ENSDARG00000099015', '+', '+98433'), ('bambib', 'ENSDARG00000099677', '+', '+125604')
RegenPk_750	11:29689165-29689805	0.749194	0.0216915	('pir', 'ENSDARG00000056638', '-', '+5422')	('figf', 'ENSDARG00000056624', '-', '-19885'), ('grpr', 'ENSDARG00000056620', '+', '-80627'), ('xk', 'ENSDARG00000056618', '-', '-102961')	('pir', 'ENSDARG00000056638', '-', '+5422'), ('zgc:113276', 'ENSDARG00000056650', '-', '+10268'), ('il1fma', 'ENSDARG00000089383', '+', '+29153')
RegenPk_751	12:22248449-22248815	-0.894057	0.0216915	('nsfb', 'ENSDARG00000038991', '-', '-14399')	('nsfb', 'ENSDARG00000038991', '-', '-14399'), ('wnt3', 'ENSDARG00000038990', '+', '-110889'), ('ormdl3', 'ENSDARG00000025555', '-', '-131847')	('si:dkey-38p12.3', 'ENSDARG00000061844', '-', '+31148'), ('hdlbpb', 'ENSDARG00000061864', '+', '+34214'), ('neurl4', 'ENSDARG00000078127', '-', '+139221')
RegenPk_752	14:27639917-27640292	0.770781	0.0216915	('tsc22d3', 'ENSDARG00000075666', '-', '+63777')	('pcdh11', 'ENSDARG00000098652', '-', '-640680'), ('pcdh11', 'ENSDARG00000105441', '-', '-816355'), ('klhl4', 'ENSDARG00000016531', '+', '-1141305')	('tsc22d3', 'ENSDARG00000075666', '-', '+63777'), ('TSC22D3', 'ENSDARG00000105498', '-', '+114265'), ('zgc:64189', 'ENSDARG00000033501', '-', '+114342')
RegenPk_753	19:44070403-44070668	0.854075	0.0216915	('si:ch211-193k19.1', 'ENSDARG00000035660', '+', '+2990')	('si:ch211-193k19.2', 'ENSDARG00000077572', '-', '-6353'), ('fam83hb', 'ENSDARG00000060830', '-', '-26801'), ('si:ch211-199g17.9', 'ENSDARG00000076609', '+', '-61876')	('si:ch211-193k19.1', 'ENSDARG00000035660', '+', '+2990'), ('cap1', 'ENSDARG00000016350', '+', '+49779'), ('si:ch1073-513e17.1', 'ENSDARG00000086739', '+', '+84544')
RegenPk_754	20:15025106-15025422	-0.884565	0.0216915	('dnm3a', 'ENSDARG00000032238', '-', '+4037')	('pigc', 'ENSDARG00000009113', '+', '-110358'), ('tmed5', 'ENSDARG00000008765', '+', '-131939'), ('suco', 'ENSDARG00000016532', '-', '-139340')	('dnm3a', 'ENSDARG00000032238', '-', '+4037'), ('mettl13', 'ENSDARG00000010905', '-', '+19925'), ('itpa', 'ENSDARG00000057529', '+', '+20020')
RegenPk_755	4:16210082-16210408	1.096	0.0216915	('atp2b1a', 'ENSDARG00000012684', '-', '-84297')	('atp2b1a', 'ENSDARG00000012684', '-', '-84297'), ('mest', 'ENSDARG00000032319', '-', '-207785'), ('copg2', 'ENSDARG00000034823', '+', '-225459')	('si:dkeyp-38g8.5', 'ENSDARG00000056954', '+', '+116471'), ('epyc', 'ENSDARG00000056950', '-', '+135141'), ('kera', 'ENSDARG00000056938', '-', '+146006')
RegenPk_756	6:16206203-16206696	0.754415	0.0216915	('agap1', 'ENSDARG00000062123', '-', '+61139')	('gbx2', 'ENSDARG00000002933', '+', '-302200'), ('iqca1', 'ENSDARG00000057276', '+', '-570744'), ('ackr3b', 'ENSDARG00000058179', '-', '-575522')	('agap1', 'ENSDARG00000062123', '-', '+61139'), ('faimb', 'ENSDARG00000020814', '-', '+72821'), ('ccdc80l1', 'ENSDARG00000030975', '+', '+73334')
RegenPk_757	15:21891907-21892461	0.746847	0.02177	('sik2b', 'ENSDARG00000062315', '-', '+9291')	('ppp2r1bb', 'ENSDARG00000032430', '+', '-83236'), ('zgc:162339', 'ENSDARG00000016724', '+', '-120133'), ('IL4I1', 'ENSDARG00000056804', '-', '-125599')	('sik2b', 'ENSDARG00000062315', '-', '+9291'), ('laynb', 'ENSDARG00000056835', '-', '+25049'), ('si:dkey-103g5.3', 'ENSDARG00000062319', '+', '+34379')
RegenPk_758	11:2645576-2645926	0.766429	0.0218212	('mapk14b', 'ENSDARG00000028721', '+', '-4575')	('mapk14b', 'ENSDARG00000028721', '+', '-4575'), ('si:ch211-160o17.6', 'ENSDARG00000059399', '-', '-14708'), ('tmem167b', 'ENSDARG00000059400', '+', '-15154')	('srpk1b', 'ENSDARG00000031560', '+', '+48063'), ('lhfpl5a', 'ENSDARG00000045023', '-', '+123594'), ('kif21b', 'ENSDARG00000009733', '+', '+140325')
RegenPk_759	16:27666169-27666611	0.838409	0.0218212	('si:ch211-197h24.9', 'ENSDARG00000093760', '+', '+2726')	('si:ch211-197h24.8', 'ENSDARG00000094881', '+', '-7315'), ('zgc:153215', 'ENSDARG00000055889', '-', '-34461'), ('tmem67', 'ENSDARG00000076752', '+', '-36743')	('si:ch211-197h24.9', 'ENSDARG00000093760', '+', '+2726'), ('glipr2l', 'ENSDARG00000016837', '+', '+13976'), ('nacad', 'ENSDARG00000012347', '-', '+39982')
RegenPk_760	23:30096807-30097162	0.842	0.0218212	('tnfrsf9a', 'ENSDARG00000060498', '+', '-17309')	('tnfrsf9a', 'ENSDARG00000060498', '+', '-17309'), ('si:ch73-236e11.2', 'ENSDARG00000095919', '+', '-115177'), ('dvl1a', 'ENSDARG00000010515', '+', '-115514')	('ccdc187', 'ENSDARG00000053857', '-', '+22218'), ('uts2a', 'ENSDARG00000053854', '+', '+25334'), ('camta1a', 'ENSDARG00000077428', '-', '+407818')
RegenPk_761	7:73160513-73160850	0.999961	0.0218212	('CABZ01081780.1', 'ENSDARG00000063158', '+', '-50308')	('CABZ01081780.1', 'ENSDARG00000063158', '+', '-50308'), ('CABZ01081777.1', 'ENSDARG00000105782', '+', '-74199'), ('CABZ01083442.1', 'ENSDARG00000105714', '+', '-86904')	('si:ch211-142d6.2', 'ENSDARG00000088625', '+', '+61531'), ('cbln6', 'ENSDARG00000035718', '+', '+64930'), ('cbln8', 'ENSDARG00000019294', '+', '+70692')
RegenPk_762	24:28437546-28438042	-0.67119	0.0218752	('abca4a', 'ENSDARG00000057169', '+', '+44085')	('arhgap29a', 'ENSDARG00000026329', '+', '-73406'), ('fbxo45', 'ENSDARG00000071492', '-', '-79120'), ('nrros', 'ENSDARG00000071491', '-', '-97132')	('abca4a', 'ENSDARG00000057169', '+', '+44085'), ('tecrl2a', 'ENSDARG00000089485', '-', '+132407'), ('olfm3a', 'ENSDARG00000071493', '-', '+194223')
RegenPk_763	10:6126216-6126859	0.841893	0.0219209	('tln1', 'ENSDARG00000100729', '+', '-6214')	('tln1', 'ENSDARG00000100729', '+', '-6214'), ('BX323809.1', 'ENSDARG00000105303', '+', '-25373'), ('BX322605.1', 'ENSDARG00000103170', '+', '-67472')	('tpm2', 'ENSDARG00000104682', '+', '+190336'), ('APH1A', 'ENSDARG00000100633', '+', '+255524'), ('ca9', 'ENSDARG00000102300', '-', '+326819')
RegenPk_764	15:21435809-21436292	-0.685758	0.0219209	('ubash3bb', 'ENSDARG00000077399', '+', '-95047')	('ubash3bb', 'ENSDARG00000077399', '+', '-95047'), ('gkup', 'ENSDARG00000069409', '+', '-108865'), ('usf1', 'ENSDARG00000041689', '+', '-119224')	('sorl1', 'ENSDARG00000013892', '-', '+297836'), ('si:dkey-40g16.5', 'ENSDARG00000097876', '+', '+300499'), ('bco2b', 'ENSDARG00000041715', '-', '+306852')
RegenPk_765	10:26641060-26641139	2.73661	0.0220275	('fhl1b', 'ENSDARG00000056653', '+', '-4794')	('fhl1b', 'ENSDARG00000056653', '+', '-4794'), ('slc9a6b', 'ENSDARG00000075382', '+', '-31638'), ('synj1', 'ENSDARG00000025011', '+', '-86866')	('adgrg4b', 'ENSDARG00000094386', '+', '+31660'), ('htatsf1', 'ENSDARG00000056649', '+', '+50047'), ('si:ch73-52f15.5', 'ENSDARG00000095400', '+', '+64663')
RegenPk_766	13:46933632-46933955	1.05961	0.0222811	('bcl2l11', 'ENSDARG00000079144', '-', '+179825')	('anapc1', 'ENSDARG00000075687', '+', '-216495'), ('vip', 'ENSDARG00000078247', '-', '-232051'), ('fbxo5', 'ENSDARG00000039020', '+', '-281698')	('bcl2l11', 'ENSDARG00000079144', '-', '+179825'), ('acoxl', 'ENSDARG00000020149', '-', '+332829'), ('lhcgr', 'ENSDARG00000026081', '+', '+349787')
RegenPk_767	8:30391679-30391973	0.925323	0.0222811	('dock8', 'ENSDARG00000055225', '-', '+23964')	('CT027611.2', 'ENSDARG00000099417', '+', '-80434'), ('zgc:162939', 'ENSDARG00000068461', '-', '-84470'), ('fancc', 'ENSDARG00000055232', '+', '-288434')	('dock8', 'ENSDARG00000055225', '-', '+23964'), ('cbwd', 'ENSDARG00000004318', '+', '+24642'), ('foxd5', 'ENSDARG00000042485', '+', '+51887')
RegenPk_768	8:33463447-33463766	1.06252	0.0223215	('lmx1bb', 'ENSDARG00000068365', '-', '-90925')	('lmx1bb', 'ENSDARG00000068365', '-', '-90925'), ('zbtb34', 'ENSDARG00000013492', '-', '-318161'), ('ralgps1', 'ENSDARG00000068370', '-', '-358636')	('mvb12bb', 'ENSDARG00000079478', '-', '+96126'), ('pbx3b', 'ENSDARG00000013615', '-', '+613417'), ('gapvd1', 'ENSDARG00000090183', '-', '+1045703')
RegenPk_769	5:397239-397362	1.04674	0.0225881	('zgc:153924', 'ENSDARG00000104090', '+', '-3562')	('zgc:153924', 'ENSDARG00000104090', '+', '-3562'), ('rnf170', 'ENSDARG00000104069', '+', '-60085'), ('trabd2a', 'ENSDARG00000089701', '-', '-148357')	('thap1', 'ENSDARG00000059020', '+', '+26707'), ('ift74', 'ENSDARG00000023495', '+', '+49458'), ('tek', 'ENSDARG00000028663', '+', '+76744')
RegenPk_770	4:25384992-25385080	1.98635	0.0227238	('prkcq', 'ENSDARG00000034173', '+', '+17007')	('sfmbt2', 'ENSDARG00000045519', '+', '-88780'), ('tmem110l', 'ENSDARG00000045518', '-', '-102726'), ('itih5', 'ENSDARG00000045517', '+', '-153910')	('prkcq', 'ENSDARG00000034173', '+', '+17007'), ('pfkfb3', 'ENSDARG00000001953', '-', '+111806'), ('rbm17', 'ENSDARG00000031346', '-', '+141357')
RegenPk_771	22:16817723-16818117	-0.762328	0.0227596	('tm2d1', 'ENSDARG00000057042', '+', '-85180')	[('tm2d1', 'ENSDARG00000057042', '+', '-85180'), ('inadl', 'ENSDARG00000024964', '-', '-85217'), ('si:dkey-38n4.2', 'ENSDARG00000093333', '-', '-185194')]	[('nfia', 'ENSDARG00000062420', '-', '+208191'), ('frem1b', 'ENSDARG00000062402', '+', '+273505'), ('atpaf1', 'ENSDARG00000042799', '+', '+348577')]
RegenPk_772	1:36050067-36050466	-0.695595	0.0228739	('prmt9', 'ENSDARG00000036755', '-', '-10146')	('prmt9', 'ENSDARG00000036755', '-', '-10146'), ('arhgap10', 'ENSDARG00000078326', '+', '-10943'), ('tmem184c', 'ENSDARG00000078789', '+', '-60171')	('nr3c2', 'ENSDARG00000102082', '-', '+305743'), ('dclk2a', 'ENSDARG00000034093', '+', '+426032'), ('fam193a', 'ENSDARG00000102787', '+', '+542985')
RegenPk_773	4:7741690-7742234	0.699451	0.0228739	('cdk17', 'ENSDARG00000079470', '-', '+61334')	('lta4h', 'ENSDARG00000006029', '-', '-77426'), ('elk3', 'ENSDARG00000018688', '+', '-97778'), ('tnnt2e', 'ENSDARG00000045822', '+', '-242275')	('cdk17', 'ENSDARG00000079470', '-', '+61334'), ('si:ch1073-67j19.1', 'ENSDARG00000105096', '+', '+67405'), ('si:ch1073-67j19.2', 'ENSDARG00000104976', '+', '+72182')
RegenPk_774	16:41530991-41531323	0.925713	0.0229579	('cmtm6', 'ENSDARG00000099631', '-', '+6834')	('si:dkey-11p23.7', 'ENSDARG00000032743', '+', '-8529'), ('cpne4a', 'ENSDARG00000101095', '-', '-15647'), ('nek11', 'ENSDARG00000087564', '+', '-309240')	('cmtm6', 'ENSDARG00000099631', '-', '+6834'), ('cmtm7', 'ENSDARG00000010032', '-', '+22736'), ('siglec15l', 'ENSDARG00000076132', '-', '+34658')
RegenPk_775	19:42151431-42151772	0.972382	0.0229876	('tinagl1', 'ENSDARG00000061231', '+', '+32395')	('gatad2b', 'ENSDARG00000005834', '+', '-94629'), ('si:ch211-57n23.4', 'ENSDARG00000078557', '+', '-185411'), ('chrac1', 'ENSDARG00000042337', '-', '-217705')	('tinagl1', 'ENSDARG00000061231', '+', '+32395'), ('trioa', 'ENSDARG00000019426', '-', '+308632'), ('si:ch211-13c6.2', 'ENSDARG00000027738', '+', '+310421')
RegenPk_776	5:14904184-14904662	0.762017	0.0230806	('pebp1', 'ENSDARG00000042069', '+', '-53686')	('pebp1', 'ENSDARG00000042069', '+', '-53686'), ('TXNRD2', 'ENSDARG00000075923', '-', '-54388'), ('txnrd2', 'ENSDARG00000094470', '-', '-83189')	('taok3a', 'ENSDARG00000060751', '-', '+89543'), ('suds3', 'ENSDARG00000073737', '+', '+90711'), ('srrm4', 'ENSDARG00000086327', '+', '+263234')
RegenPk_777	15:22209972-22210154	-1.36959	0.0233691	('scn3b', 'ENSDARG00000062359', '-', '+2065')	('drd2a', 'ENSDARG00000056926', '-', '-71480'), ('ankk1', 'ENSDARG00000056921', '+', '-131766'), ('ttc12', 'ENSDARG00000056896', '+', '-198687')	('scn3b', 'ENSDARG00000062359', '-', '+2065'), ('si:ch211-286b4.4', 'ENSDARG00000096859', '-', '+105294'), ('nrgnb', 'ENSDARG00000069361', '+', '+121682')
RegenPk_778	11:38925574-38925936	0.854326	0.0235039	('wnt4a', 'ENSDARG00000071208', '-', '+15206')	('cdc42', 'ENSDARG00000044573', '+', '-67403'), ('ap5b1', 'ENSDARG00000078805', '-', '-68780'), ('p3h1', 'ENSDARG00000071212', '-', '-82456')	('wnt4a', 'ENSDARG00000071208', '-', '+15206'), ('camta1b', 'ENSDARG00000007824', '+', '+388884'), ('vamp3', 'ENSDARG00000070161', '+', '+738928')
RegenPk_779	23:39330179-39330432	0.871393	0.0235107	('bmf1', 'ENSDARG00000090234', '-', '+17712')	('sall4', 'ENSDARG00000044485', '+', '-102509'), ('NFATC2 (1 of many)', 'ENSDARG00000100927', '-', '-239282'), ('zfp64', 'ENSDARG00000061147', '+', '-454455')	('bmf1', 'ENSDARG00000090234', '-', '+17712'), ('kcng1', 'ENSDARG00000099038', '+', '+108000'), ('src', 'ENSDARG00000008107', '+', '+123714')
RegenPk_780	21:24369003-24369458	-0.783581	0.0236619	('sc5d', 'ENSDARG00000044642', '-', '+129675')	('cadm1a', 'ENSDARG00000031075', '+', '-452654'), ('ncam1a', 'ENSDARG00000056181', '-', '-658888'), ('zbtb16a', 'ENSDARG00000007184', '-', '-1098014')	('sc5d', 'ENSDARG00000044642', '-', '+129675'), ('anapc13', 'ENSDARG00000078435', '+', '+130398'), ('arhgap32b', 'ENSDARG00000074184', '-', '+271094')
RegenPk_781	15:45666949-45667370	0.936254	0.023692	('CABZ01067232.1', 'ENSDARG00000057408', '-', '-8411')	('CABZ01067232.1', 'ENSDARG00000057408', '-', '-8411'), ('sagb', 'ENSDARG00000038378', '+', '-42202'), ('atg16l1', 'ENSDARG00000099430', '+', '-90874')	('lrfn1', 'ENSDARG00000027602', '+', '+111613'), ('si:ch1073-190k2.1', 'ENSDARG00000097973', '+', '+430976'), ('si:ch1073-340i21.3', 'ENSDARG00000088885', '+', '+447043')
RegenPk_782	20:43367858-43368305	0.97629	0.0237016	('mllt4a', 'ENSDARG00000029472', '-', '+87985')	('dusp23a', 'ENSDARG00000009844', '+', '-151694'), ('moxd1l', 'ENSDARG00000069296', '+', '-181439'), ('snx9b', 'ENSDARG00000069302', '-', '-185376')	('mllt4a', 'ENSDARG00000029472', '-', '+87985'), ('unc93a', 'ENSDARG00000041554', '+', '+113870'), ('pimr138', 'ENSDARG00000041550', '+', '+131159')
RegenPk_783	12:27468614-27469018	-0.739429	0.0238706	('etv4', 'ENSDARG00000018303', '+', '-24081')	('etv4', 'ENSDARG00000018303', '+', '-24081'), ('meox1', 'ENSDARG00000007891', '+', '-97951'), ('sost', 'ENSDARG00000061259', '+', '-228852')	('dhx8', 'ENSDARG00000054707', '-', '+28663'), ('spata20', 'ENSDARG00000013880', '+', '+29431'), ('cacna1g', 'ENSDARG00000089913', '+', '+143839')
RegenPk_784	13:3676529-3677377	0.699973	0.0242211	('si:ch211-128m15.3', 'ENSDARG00000104860', '-', '+71774')	('qkib', 'ENSDARG00000002026', '+', '-143565'), ('park2', 'ENSDARG00000021555', '-', '-293692'), ('si:ch73-193i2.2', 'ENSDARG00000031278', '-', '-458595')	('si:ch211-128m15.3', 'ENSDARG00000104860', '-', '+71774'), ('timm23b', 'ENSDARG00000100375', '+', '+73266'), ('ncoa4', 'ENSDARG00000021439', '-', '+129006')
RegenPk_785	7:60058977-60059442	0.726911	0.0242211	('ppp1r14bb', 'ENSDARG00000030161', '+', '-5099')	('ppp1r14bb', 'ENSDARG00000030161', '+', '-5099'), ('plcb3', 'ENSDARG00000068246', '-', '-12570'), ('slc8a4b', 'ENSDARG00000037145', '+', '-203431')	('brms1', 'ENSDARG00000051955', '+', '+32511'), ('lrfn4b', 'ENSDARG00000078078', '+', '+186687'), ('pcxb', 'ENSDARG00000051939', '-', '+466729')
RegenPk_786	7:72577690-72578148	-0.797236	0.0244399	('ADGRL3 (1 of many)', 'ENSDARG00000090624', '+', '+39714')	('SLC29A2 (1 of many)', 'ENSDARG00000099078', '+', '-196510'), ('si:ch211-182a13.1', 'ENSDARG00000101142', '+', '-228784'), ('CU459012.1', 'ENSDARG00000098989', '-', '-279775')	('ADGRL3 (1 of many)', 'ENSDARG00000090624', '+', '+39714'), ('CABZ01103841.1', 'ENSDARG00000105734', '-', '+401957'), ('CABZ01085552.1', 'ENSDARG00000099866', '-', '+440813')
RegenPk_787	21:30115606-30115923	0.808425	0.0244559	('pfdn1', 'ENSDARG00000014536', '-', '+7952')	('slc23a1', 'ENSDARG00000015033', '-', '-41325'), ('prob1', 'ENSDARG00000086705', '+', '-67636'), ('ccnjl', 'ENSDARG00000077116', '-', '-69938')	('pfdn1', 'ENSDARG00000014536', '-', '+7952'), ('hbegfb', 'ENSDARG00000031246', '-', '+16488'), ('hnrnph1l', 'ENSDARG00000005551', '-', '+29305')
RegenPk_788	7:56869648-56869918	-0.951497	0.0249429	('enosf1', 'ENSDARG00000038359', '+', '-61980')	('enosf1', 'ENSDARG00000038359', '+', '-61980'), ('scamp2l', 'ENSDARG00000017010', '+', '-82274'), ('senp8', 'ENSDARG00000019595', '-', '-335651')	('ADAMTS7', 'ENSDARG00000102478', '-', '+122117'), ('rxfp3.3a2', 'ENSDARG00000062111', '+', '+169582'), ('drd4b', 'ENSDARG00000035820', '+', '+260095')
RegenPk_789	15:36696667-36696946	-1.05657	0.0249511	('si:dkey-262k9.4', 'ENSDARG00000089838', '-', '-21338')	('si:dkey-262k9.4', 'ENSDARG00000089838', '-', '-21338'), ('si:dkey-262k9.2', 'ENSDARG00000098024', '+', '-109425'), ('FO904867.1', 'ENSDARG00000098278', '-', '-134981')	('nphs1', 'ENSDARG00000060758', '-', '+184410'), ('kirrel3l', 'ENSDARG00000104665', '+', '+343070'), ('zmp:0000001114', 'ENSDARG00000100088', '-', '+505671')
RegenPk_790	10:24723262-24723628	0.97024	0.0250951	('tpte', 'ENSDARG00000056985', '+', '-2363')	('tpte', 'ENSDARG00000056985', '+', '-2363'), ('si:ch211-287a12.9', 'ENSDARG00000057004', '-', '-3172'), ('thsd1', 'ENSDARG00000075273', '+', '-14805')	('smpd1', 'ENSDARG00000076121', '-', '+31491'), ('ilk', 'ENSDARG00000056964', '-', '+66719'), ('timm10b', 'ENSDARG00000043898', '-', '+73091')
RegenPk_791	15:25001212-25001720	0.78758	0.025108	('abhd15a', 'ENSDARG00000078768', '-', '+23999')	('aipl1', 'ENSDARG00000075067', '-', '-52775'), ('tusc5a', 'ENSDARG00000090481', '-', '-66905'), ('gosr1', 'ENSDARG00000026654', '+', '-141258')	('abhd15a', 'ENSDARG00000078768', '-', '+23999'), ('si:ch211-198e20.10', 'ENSDARG00000089513', '-', '+73669'), ('pimr190', 'ENSDARG00000087757', '-', '+102352')
RegenPk_792	3:5334277-5334598	0.825808	0.025108	('myh9b', 'ENSDARG00000001014', '-', '-15596')	('myh9b', 'ENSDARG00000001014', '-', '-15596'), ('si:ch73-338o16.4', 'ENSDARG00000092778', '+', '-156635'), ('tefb', 'ENSDARG00000098103', '-', '-176693')	('txn2', 'ENSDARG00000034777', '-', '+32763'), ('si:ch211-150d5.3', 'ENSDARG00000093384', '+', '+53215'), ('si:ch73-106l15.4', 'ENSDARG00000089312', '+', '+87070')
RegenPk_793	4:16206420-16206944	0.785131	0.025108	('atp2b1a', 'ENSDARG00000012684', '-', '-80734')	('atp2b1a', 'ENSDARG00000012684', '-', '-80734'), ('mest', 'ENSDARG00000032319', '-', '-204222'), ('copg2', 'ENSDARG00000034823', '+', '-221896')	('si:dkeyp-38g8.5', 'ENSDARG00000056954', '+', '+120034'), ('epyc', 'ENSDARG00000056950', '-', '+138704'), ('kera', 'ENSDARG00000056938', '-', '+149569')
RegenPk_794	14:23656522-23656677	1.77683	0.0251223	('kif3a', 'ENSDARG00000087538', '+', '+16974')	('sh3rf2', 'ENSDARG00000101178', '+', '-25332'), ('kctd16a', 'ENSDARG00000004648', '+', '-142207'), ('nr3c1', 'ENSDARG00000025032', '-', '-152455')	('kif3a', 'ENSDARG00000087538', '+', '+16974'), ('il4', 'ENSDARG00000087909', '-', '+47981'), ('si:ch211-277c7.6', 'ENSDARG00000105377', '+', '+79874')
RegenPk_795	5:54150434-54150722	0.763733	0.0251223	('pik3r1', 'ENSDARG00000038524', '-', '+18825')	('slc30a5', 'ENSDARG00000051921', '-', '-43836'), ('ccnb1', 'ENSDARG00000051923', '-', '-58625'), ('pmchl', 'ENSDARG00000076978', '+', '-108083')	('pik3r1', 'ENSDARG00000038524', '-', '+18825'), ('cd180', 'ENSDARG00000093750', '+', '+165220'), ('srek1', 'ENSDARG00000009764', '-', '+427758')
RegenPk_796	23:6007772-6008254	0.871305	0.0255703	('NAV1 (1 of many)', 'ENSDARG00000078011', '+', '-70132')	('NAV1 (1 of many)', 'ENSDARG00000078011', '+', '-70132'), ('csrp1a', 'ENSDARG00000006603', '-', '-122993'), ('phlda3', 'ENSDARG00000037804', '-', '-182743')	('mybpha', 'ENSDARG00000058799', '+', '+135518'), ('zmp:0000001139', 'ENSDARG00000071261', '+', '+199556'), ('syt2a', 'ENSDARG00000025206', '+', '+290910')
RegenPk_797	6:33544647-33545003	0.829344	0.0259346	('pik3r3b', 'ENSDARG00000034409', '+', '-283662')	('pik3r3b', 'ENSDARG00000034409', '+', '-283662'), ('tspan1', 'ENSDARG00000052027', '-', '-400203'), ('pomgnt1', 'ENSDARG00000052025', '+', '-452676')	('mast2', 'ENSDARG00000074311', '-', '+341540'), ('tmem69', 'ENSDARG00000076017', '-', '+349150'), ('gpbp1l1', 'ENSDARG00000075569', '+', '+351857')
RegenPk_798	3:26129831-26129998	-1.19776	0.025971	('adap2', 'ENSDARG00000070565', '+', '+6940')	('atad5a', 'ENSDARG00000070568', '+', '-16432'), ('ppp4ca', 'ENSDARG00000070570', '-', '-16529'), ('nudt9', 'ENSDARG00000087927', '+', '-37409')	('adap2', 'ENSDARG00000070565', '+', '+6940'), ('rhot1a', 'ENSDARG00000099996', '+', '+28410'), ('si:ch211-156b7.5', 'ENSDARG00000103966', '+', '+61811')
RegenPk_799	23:27480171-27480437	0.912944	0.0259981	('dip2ba', 'ENSDARG00000005350', '-', '+35716')	('si:dkey-9p24.5', 'ENSDARG00000094330', '+', '-60947'), ('tmprss12', 'ENSDARG00000093100', '+', '-61019'), ('scn8aa', 'ENSDARG00000005775', '-', '-61420')	('dip2ba', 'ENSDARG00000005350', '-', '+35716'), ('atf7a', 'ENSDARG00000011298', '-', '+89180'), ('asb8', 'ENSDARG00000003383', '-', '+99316')
RegenPk_800	24:15330057-15330341	-1.09525	0.0260062	('cbln2b', 'ENSDARG00000077151', '-', '+174018')	('socs6a', 'ENSDARG00000058565', '+', '-197566'), ('rttn', 'ENSDARG00000004131', '-', '-211476'), ('cd226', 'ENSDARG00000045391', '-', '-342787')	('cbln2b', 'ENSDARG00000077151', '-', '+174018'), ('fbxo15', 'ENSDARG00000016897', '+', '+180611'), ('neto1l', 'ENSDARG00000071596', '+', '+423099')
RegenPk_801	21:10214443-10214886	-0.785794	0.0262241	('hcn1', 'ENSDARG00000104480', '-', '+181234')	('herc7', 'ENSDARG00000098906', '+', '-309918'), ('esm1', 'ENSDARG00000104370', '-', '-315895'), ('arhgap24', 'ENSDARG00000100973', '-', '-351363')	('hcn1', 'ENSDARG00000104480', '-', '+181234'), ('ccbe1', 'ENSDARG00000086158', '+', '+270358'), ('lman1', 'ENSDARG00000069980', '+', '+394739')
RegenPk_802	25:18176600-18176783	1.16121	0.0263311	('si:dkey-106n21.1', 'ENSDARG00000045792', '-', '-23262')	('si:dkey-106n21.1', 'ENSDARG00000045792', '-', '-23262'), ('kitlga', 'ENSDARG00000070917', '-', '-132554'), ('cep290', 'ENSDARG00000062727', '-', '-270154')	('dusp6', 'ENSDARG00000070914', '-', '+57412'), ('poc1b', 'ENSDARG00000021110', '-', '+162390'), ('cep41', 'ENSDARG00000038500', '+', '+163130')
RegenPk_803	22:20356956-20357344	0.700508	0.0263409	('zbtb7a', 'ENSDARG00000039899', '-', '+3128')	('tcf3b', 'ENSDARG00000099999', '-', '-39961'), ('mbd3b', 'ENSDARG00000042029', '-', '-72082'), ('si:dkey-110c1.10', 'ENSDARG00000061810', '-', '-92180')	('zbtb7a', 'ENSDARG00000039899', '-', '+3128'), ('map2k2a', 'ENSDARG00000006609', '-', '+21066'), ('pias4a', 'ENSDARG00000007081', '-', '+37532')
RegenPk_804	15:44413398-44414126	-0.702387	0.0263513	('aasdhppt', 'ENSDARG00000037501', '-', '+28474')	('FO818659.1', 'ENSDARG00000093185', '+', '-66500'), ('CU929391.2', 'ENSDARG00000090304', '-', '-153556'), ('cwf19l2', 'ENSDARG00000091760', '+', '-153888')	('aasdhppt', 'ENSDARG00000037501', '-', '+28474'), ('msantd4', 'ENSDARG00000018040', '+', '+28634'), ('CABZ01079986.1', 'ENSDARG00000104296', '-', '+147663')
RegenPk_805	19:7839845-7839977	1.15443	0.026607	('ubap2l', 'ENSDARG00000063219', '+', '-1290')	('ubap2l', 'ENSDARG00000063219', '+', '-1290'), ('tuft1b', 'ENSDARG00000071010', '+', '-41387'), ('si:dkey-204a24.11', 'ENSDARG00000058685', '-', '-51910')	('hax1', 'ENSDARG00000036764', '+', '+40200'), ('aqp10b', 'ENSDARG00000058678', '+', '+51192'), ('znf687b', 'ENSDARG00000019299', '-', '+73603')
RegenPk_806	15:17433236-17433319	1.84641	0.0266697	('vmp1', 'ENSDARG00000012450', '+', '-25980')	('vmp1', 'ENSDARG00000012450', '+', '-25980'), ('cltcb', 'ENSDARG00000090716', '+', '-83797'), ('dhx40', 'ENSDARG00000041586', '+', '-111092')	('tubd1', 'ENSDARG00000058219', '-', '+36757'), ('rps6kb1b', 'ENSDARG00000058230', '+', '+37621'), ('snx19b', 'ENSDARG00000079931', '+', '+72435')
RegenPk_807	23:44765734-44766047	0.929761	0.026926	('si:ch73-160p18.4', 'ENSDARG00000099607', '-', '-4525')	('si:ch73-160p18.4', 'ENSDARG00000099607', '-', '-4525'), ('si:ch73-160p18.3', 'ENSDARG00000087392', '-', '-8351'), ('trappc1', 'ENSDARG00000039005', '+', '-36091')	('pfn1', 'ENSDARG00000088091', '+', '+16602'), ('eno3', 'ENSDARG00000039007', '+', '+29454'), ('zgc:85858', 'ENSDARG00000039008', '+', '+62501')
RegenPk_808	22:22656072-22656609	-0.740536	0.0272754	('nr5a2', 'ENSDARG00000100940', '-', '+38400')	('kif14', 'ENSDARG00000062187', '+', '-243425'), ('ddx59', 'ENSDARG00000022177', '+', '-263312'), ('camsap2a', 'ENSDARG00000062173', '-', '-264504')	('nr5a2', 'ENSDARG00000100940', '-', '+38400'), ('ptprc', 'ENSDARG00000071437', '-', '+396739'), ('nek7', 'ENSDARG00000056966', '-', '+557613')
RegenPk_809	15:6848728-6848851	-2.51927	0.0273909	('meis3', 'ENSDARG00000002795', '-', '+17731')	('sirt2', 'ENSDARG00000011488', '+', '-59125'), ('DMAC2', 'ENSDARG00000096597', '+', '-72006'), ('nop53', 'ENSDARG00000100452', '+', '-193708')	('meis3', 'ENSDARG00000002795', '-', '+17731'), ('ech1', 'ENSDARG00000012915', '-', '+100700'), ('mrps22', 'ENSDARG00000018073', '-', '+121095')
RegenPk_810	8:8622885-8623179	1.08486	0.0273909	('usp11', 'ENSDARG00000076303', '+', '-17816')	[('usp11', 'ENSDARG00000076303', '+', '-17816'), ('grm6a', 'ENSDARG00000017742', '+', '-151321'), ('abt1', 'ENSDARG00000043666', '-', '-171892')]	[('zgc:86609', 'ENSDARG00000029479', '-', '+36990'), ('uxt', 'ENSDARG00000019339', '+', '+37468'), ('elk1', 'ENSDARG00000078066', '+', '+50780')]
RegenPk_811	2:7566182-7566461	1.07723	0.0273946	('asip2b', 'ENSDARG00000099781', '-', '-5928')	('asip2b', 'ENSDARG00000099781', '-', '-5928'), ('si:dkeyp-106c3.1', 'ENSDARG00000090623', '+', '-142412'), ('si:dkeyp-106c3.2', 'ENSDARG00000095549', '-', '-148524')	('wu:fc46h12', 'ENSDARG00000104814', '-', '+127334'), ('ripk2', 'ENSDARG00000104290', '-', '+206664'), ('CCDC39', 'ENSDARG00000100981', '-', '+332289')
RegenPk_812	17:8012325-8012534	0.97677	0.0273961	('syne1b', 'ENSDARG00000063068', '-', '+3773')	('ccdc170', 'ENSDARG00000016161', '+', '-347717'), ('rmnd1', 'ENSDARG00000027465', '-', '-350616'), ('zbtb2a', 'ENSDARG00000044038', '-', '-377231')	('syne1b', 'ENSDARG00000063068', '-', '+3773'), ('myct1b', 'ENSDARG00000088546', '+', '+6391'), ('tulp4b', 'ENSDARG00000063056', '+', '+13786')
RegenPk_813	23:25005181-25005430	1.14961	0.0274546	('klhl21', 'ENSDARG00000039255', '+', '-5439')	('klhl21', 'ENSDARG00000039255', '+', '-5439'), ('syt6a', 'ENSDARG00000076730', '-', '-51109'), ('olfml3a', 'ENSDARG00000061852', '+', '-142641')	('nol9', 'ENSDARG00000077751', '+', '+23105'), ('zbtb48', 'ENSDARG00000039263', '-', '+23309'), ('casp9', 'ENSDARG00000004325', '+', '+41927')
RegenPk_814	20:52284773-52285052	1.04062	0.0275648	('hlx1', 'ENSDARG00000009134', '-', '+102494')	('dusp10', 'ENSDARG00000052465', '-', '-150996'), ('mia3', 'ENSDARG00000008184', '-', '-264991'), ('taf1a', 'ENSDARG00000052471', '+', '-283385')	('hlx1', 'ENSDARG00000009134', '-', '+102494'), ('rhpn1', 'ENSDARG00000052454', '-', '+174445'), ('naprt', 'ENSDARG00000027930', '-', '+217482')
RegenPk_815	23:32990651-32991112	0.736428	0.0276502	('plxna2', 'ENSDARG00000060372', '-', '-24971')	('plxna2', 'ENSDARG00000060372', '-', '-24971'), ('si:dkey-261h17.1', 'ENSDARG00000095268', '+', '-417496'), ('si:ch211-66i15.5', 'ENSDARG00000097446', '+', '-511403')	('si:ch211-226m16.3', 'ENSDARG00000026864', '+', '+377221'), ('si:ch211-226m16.2', 'ENSDARG00000036785', '-', '+433578'), ('slc48a1a', 'ENSDARG00000026907', '-', '+444013')
RegenPk_816	8:50983903-50984383	0.93403	0.0276502	('si:dkey-32e23.4', 'ENSDARG00000063159', '+', '+5756')	('UBL4B', 'ENSDARG00000007359', '+', '-19389'), ('b2ml', 'ENSDARG00000015887', '+', '-31037'), ('FO704819.1', 'ENSDARG00000068026', '-', '-32828')	('si:dkey-32e23.4', 'ENSDARG00000063159', '+', '+5756'), ('zgc:91909', 'ENSDARG00000021287', '-', '+8010'), ('DISP3', 'ENSDARG00000036999', '+', '+77389')
RegenPk_817	21:22913300-22913518	0.950696	0.0276764	('dub', 'ENSDARG00000059774', '-', '+1615')	('guca1d', 'ENSDARG00000044629', '-', '-39494'), ('alg8', 'ENSDARG00000044627', '+', '-57547'), ('ccdc90b', 'ENSDARG00000044626', '-', '-57890')	('dub', 'ENSDARG00000059774', '-', '+1615'), ('CYSLTR2 (1 of many)', 'ENSDARG00000069800', '-', '+8175'), ('lpar6b', 'ENSDARG00000069441', '+', '+35061')
RegenPk_818	3:22703413-22703986	0.735205	0.027681	('cyb561', 'ENSDARG00000038176', '-', '-4537')	('cyb561', 'ENSDARG00000038176', '-', '-4537'), ('tanc2a', 'ENSDARG00000079097', '+', '-255877'), ('wnk4b', 'ENSDARG00000088967', '+', '-390934')	('hdac5', 'ENSDARG00000075139', '+', '+20256'), ('lsm12a', 'ENSDARG00000028848', '+', '+149851'), ('si:ch211-237i5.4', 'ENSDARG00000088833', '+', '+165602')
RegenPk_819	1:34767724-34767869	1.48831	0.0277879	('gab1', 'ENSDARG00000037018', '+', '-4986')	('gab1', 'ENSDARG00000037018', '+', '-4986'), ('usp38', 'ENSDARG00000075798', '+', '-26495'), ('CR925877.1', 'ENSDARG00000104946', '+', '-61744')	('frem3', 'ENSDARG00000074677', '-', '+153737'), ('si:dkey-27h10.2', 'ENSDARG00000094485', '-', '+195804'), ('hhip', 'ENSDARG00000060397', '+', '+290259')
RegenPk_820	20:36521615-36522061	0.821191	0.0279552	('lbr', 'ENSDARG00000014013', '-', '-7795')	('lbr', 'ENSDARG00000014013', '-', '-7795'), ('si:dkey-1j5.4', 'ENSDARG00000073747', '-', '-31162'), ('cnih3', 'ENSDARG00000014953', '+', '-190922')	('enah', 'ENSDARG00000032049', '-', '+192626'), ('srp9', 'ENSDARG00000042851', '+', '+199090'), ('ephx1', 'ENSDARG00000042854', '+', '+203342')
RegenPk_821	13:8983876-8983954	2.26479	0.0281035	('si:dkey-33c12.3', 'ENSDARG00000057881', '-', '+2953')	('mrps26', 'ENSDARG00000039719', '-', '-4685'), ('HTRA2', 'ENSDARG00000069909', '-', '-15639'), ('si:dkey-112g5.12', 'ENSDARG00000093963', '-', '-24439')	('si:dkey-33c12.3', 'ENSDARG00000057881', '-', '+2953'), ('BX901922.1', 'ENSDARG00000057886', '-', '+19953'), ('si:dkey-33c12.4', 'ENSDARG00000057890', '-', '+52597')
RegenPk_822	18:3392965-3393274	0.822056	0.0281035	('ompa', 'ENSDARG00000105218', '+', '+8785')	[('pak1', 'ENSDARG00000103959', '-', '-80478'), ('gdpd4a', 'ENSDARG00000102447', '-', '-148470'), ('myo7aa', 'ENSDARG00000099871', '+', '-296672')]	[('ompa', 'ENSDARG00000105218', '+', '+8785'), ('capn5a', 'ENSDARG00000103317', '-', '+37482'), ('si:ch73-338a16.3', 'ENSDARG00000101159', '+', '+40565')]
RegenPk_823	6:28328117-28328300	0.860285	0.0284163	('zgc:174719', 'ENSDARG00000074395', '-', '+24224')	('lpp', 'ENSDARG00000023578', '+', '-24656'), ('bcl6a', 'ENSDARG00000070864', '-', '-96177'), ('si:ch73-14h10.2', 'ENSDARG00000103066', '+', '-109796')	('zgc:174719', 'ENSDARG00000074395', '-', '+24224'), ('tprg1', 'ENSDARG00000056026', '+', '+434174'), ('tp63', 'ENSDARG00000044356', '+', '+477011')
RegenPk_824	1:41012151-41012517	-0.870589	0.0285681	('fbxo41', 'ENSDARG00000078908', '+', '-58506')	('fbxo41', 'ENSDARG00000078908', '+', '-58506'), ('mogs', 'ENSDARG00000060252', '+', '-104244'), ('si:dkey-56e3.3', 'ENSDARG00000075194', '+', '-117399')	('rnf24', 'ENSDARG00000036965', '-', '+104356'), ('smox', 'ENSDARG00000036967', '+', '+135654'), ('si:dkey-37g12.1', 'ENSDARG00000060264', '+', '+173499')
RegenPk_825	5:19840664-19840866	1.08309	0.0287974	('coro1ca', 'ENSDARG00000035598', '+', '-25046')	('coro1ca', 'ENSDARG00000035598', '+', '-25046'), ('si:ch211-108c6.2', 'ENSDARG00000090682', '+', '-29332'), ('ssh1a', 'ENSDARG00000056780', '+', '-103002')	('selplg', 'ENSDARG00000105023', '+', '+76974'), ('tmem119a', 'ENSDARG00000095259', '+', '+84273'), ('si:ch211-191d15.2', 'ENSDARG00000092834', '+', '+97088')
RegenPk_826	6:49609070-49609238	1.27798	0.0287974	('vapb', 'ENSDARG00000070435', '+', '-24654')	('vapb', 'ENSDARG00000070435', '+', '-24654'), ('rab22a', 'ENSDARG00000015807', '+', '-56193'), ('ppp4r1l', 'ENSDARG00000099379', '-', '-60127')	('apcdd1l', 'ENSDARG00000075557', '-', '+65669'), ('stx16', 'ENSDARG00000003307', '+', '+115136'), ('npepl1', 'ENSDARG00000012871', '+', '+134357')
RegenPk_827	18:29728822-29728976	-1.09842	0.0291959	('cmc2', 'ENSDARG00000043635', '-', '+191216')	('mafa', 'ENSDARG00000015890', '+', '-304974'), ('ppfibp2a', 'ENSDARG00000061977', '+', '-561967'), ('syt9a', 'ENSDARG00000003994', '+', '-718417')	('cmc2', 'ENSDARG00000043635', '-', '+191216'), ('cenpn', 'ENSDARG00000043640', '+', '+191802'), ('BX908800.1', 'ENSDARG00000089037', '+', '+205199')
RegenPk_828	4:28026716-28027123	-0.802382	0.0291959	('cerk', 'ENSDARG00000069169', '+', '-117541')	('cerk', 'ENSDARG00000069169', '+', '-117541'), ('tbc1d22a', 'ENSDARG00000045510', '-', '-118936'), ('fam19a5a', 'ENSDARG00000069160', '-', '-617793')	('gramd4a', 'ENSDARG00000069171', '-', '+161971'), ('celsr1a', 'ENSDARG00000069185', '-', '+319150'), ('trmu', 'ENSDARG00000043734', '-', '+337331')
RegenPk_829	2:52895487-52895782	1.03232	0.0293419	('chico', 'ENSDARG00000019588', '-', '-33823')	('chico', 'ENSDARG00000019588', '-', '-33823'), ('zgc:136336', 'ENSDARG00000067832', '-', '-103520'), ('plpp2a', 'ENSDARG00000002231', '+', '-256727')	('gna11b', 'ENSDARG00000053326', '-', '+60788'), ('C2CD4C (1 of many)', 'ENSDARG00000079556', '-', '+258454'), ('rab31', 'ENSDARG00000020128', '-', '+314736')
RegenPk_830	25:11134977-11135300	0.908695	0.0293579	('AKAP13 (1 of many)', 'ENSDARG00000079994', '+', '-121701')	('AKAP13 (1 of many)', 'ENSDARG00000079994', '+', '-121701'), ('sv2bb', 'ENSDARG00000060711', '-', '-143095'), ('mespbb', 'ENSDARG00000097947', '-', '-205027')	('enc2', 'ENSDARG00000102418', '-', '+151974'), ('AGBL1', 'ENSDARG00000104384', '+', '+222857'), ('ntrk3a', 'ENSDARG00000077228', '-', '+972318')
RegenPk_831	8:25043274-25043566	1.08513	0.0293768	('sort1b', 'ENSDARG00000056252', '-', '+11760')	('ngrn', 'ENSDARG00000061314', '+', '-28030'), ('nfyal', 'ENSDARG00000001621', '-', '-28121'), ('ahcyl1', 'ENSDARG00000056331', '-', '-51402')	('sort1b', 'ENSDARG00000056252', '-', '+11760'), ('sypl2b', 'ENSDARG00000000690', '+', '+16911'), ('atxn7l2b', 'ENSDARG00000056268', '+', '+28848')
RegenPk_832	10:1219150-1219441	-0.850226	0.0297259	('bmpr1bb', 'ENSDARG00000075729', '-', '-33535')	('bmpr1bb', 'ENSDARG00000075729', '-', '-33535'), ('bmpr1bb', 'ENSDARG00000102742', '-', '-126744'), ('unc5c', 'ENSDARG00000087341', '+', '-171161')	('pdlim5b', 'ENSDARG00000027600', '-', '+61834'), ('opn4xa', 'ENSDARG00000079129', '-', '+106130'), ('gdnfa', 'ENSDARG00000039959', '+', '+164899')
RegenPk_833	15:45333419-45333775	0.819823	0.0297259	('CABZ01068244.1', 'ENSDARG00000103603', '-', '-22865')	('CABZ01068244.1', 'ENSDARG00000103603', '-', '-22865'), ('pdgfd', 'ENSDARG00000077677', '+', '-423830'), ('gria4a', 'ENSDARG00000037496', '-', '-543001')	('fgf12b', 'ENSDARG00000062542', '-', '+158563'), ('MB21D2 (1 of many)', 'ENSDARG00000077316', '-', '+188684'), ('CABZ01067244.1', 'ENSDARG00000020891', '+', '+193058')
RegenPk_834	19:25160438-25160727	1.26721	0.0297259	('MYO1G', 'ENSDARG00000036104', '-', '+756')	('si:dkeyp-92c9.2', 'ENSDARG00000036105', '+', '-148481'), ('si:dkeyp-92c9.4', 'ENSDARG00000098950', '+', '-169728'), ('polr3gla', 'ENSDARG00000012044', '-', '-188870')	('MYO1G', 'ENSDARG00000036104', '-', '+756'), ('si:dkey-154b15.1', 'ENSDARG00000057010', '-', '+13304'), ('si:ch211-195b13.1', 'ENSDARG00000016623', '+', '+127528')
RegenPk_835	20:33434062-33434643	-0.72192	0.0297259	('mycn', 'ENSDARG00000006837', '+', '-42803')	('mycn', 'ENSDARG00000006837', '+', '-42803'), ('ddx1', 'ENSDARG00000032117', '+', '-162050'), ('nbas', 'ENSDARG00000008593', '-', '-162332')	('si:dkey-65b13.1', 'ENSDARG00000095565', '-', '+125730'), ('smek1', 'ENSDARG00000042187', '-', '+150498'), ('erh', 'ENSDARG00000032866', '-', '+159897')
RegenPk_836	5:29372331-29372653	-0.684681	0.0297259	('bco2a', 'ENSDARG00000055722', '-', '+107687')	('ubash3ba', 'ENSDARG00000061243', '+', '-121212'), ('f11r.1', 'ENSDARG00000017320', '+', '-141450'), ('f11r.2', 'ENSDARG00000068114', '+', '-152379')	('bco2a', 'ENSDARG00000055722', '-', '+107687'), ('sdhda', 'ENSDARG00000055712', '-', '+115432'), ('timm8b', 'ENSDARG00000055708', '+', '+117070')
RegenPk_837	5:69393622-69394002	0.908926	0.0297259	('rgs3a', 'ENSDARG00000099746', '+', '-10429')	('rgs3a', 'ENSDARG00000099746', '+', '-10429'), ('si:ch211-154e10.1', 'ENSDARG00000094605', '+', '-184911'), ('dnajc25', 'ENSDARG00000067613', '+', '-215482')	('znf618', 'ENSDARG00000071469', '+', '+105552'), ('pappaa', 'ENSDARG00000101090', '+', '+244012'), ('brinp1', 'ENSDARG00000078302', '-', '+1294261')
RegenPk_838	11:24251919-24252163	-0.811752	0.0297685	('mxra8a', 'ENSDARG00000062222', '-', '-30871')	('mxra8a', 'ENSDARG00000062222', '-', '-30871'), ('dvl1b', 'ENSDARG00000055552', '-', '-61338'), ('BX001056.1', 'ENSDARG00000105146', '-', '-85208')	('plekhg5a', 'ENSDARG00000025902', '-', '+49195'), ('syt6b', 'ENSDARG00000031463', '+', '+131161'), ('olfml3b', 'ENSDARG00000062171', '-', '+191635')
RegenPk_839	21:17225976-17226376	0.675049	0.030137	('gfi1b', 'ENSDARG00000079947', '-', '+33727')	('bcr', 'ENSDARG00000079286', '+', '-152214'), ('atp2a2b', 'ENSDARG00000005122', '+', '-212245'), ('ube2g1b', 'ENSDARG00000069527', '-', '-224905')	('gfi1b', 'ENSDARG00000079947', '-', '+33727'), ('tsc1b', 'ENSDARG00000057918', '+', '+38978'), ('gtf3c4', 'ENSDARG00000069538', '-', '+161845')
RegenPk_840	25:32716511-32717325	0.724672	0.0302387	('TPM1', 'ENSDARG00000087402', '+', '-9658')	('TPM1', 'ENSDARG00000087402', '+', '-9658'), ('CABZ01046962.1', 'ENSDARG00000108724', '+', '-59415'), ('tln2b', 'ENSDARG00000104934', '+', '-156285')	('lactb', 'ENSDARG00000040803', '+', '+53747'), ('CABZ01046954.1', 'ENSDARG00000103162', '-', '+73321'), ('roraa', 'ENSDARG00000031768', '+', '+647302')
RegenPk_841	5:6166025-6166328	0.955413	0.0303736	('ostf1', 'ENSDARG00000091555', '-', '+16768')	('pxna', 'ENSDARG00000088590', '+', '-55873'), ('zgc:110796', 'ENSDARG00000041299', '+', '-111342'), ('tnks1bp1', 'ENSDARG00000068760', '-', '-160814')	('ostf1', 'ENSDARG00000091555', '-', '+16768'), ('areg', 'ENSDARG00000076853', '+', '+26723'), ('me2', 'ENSDARG00000100718', '+', '+67548')
RegenPk_842	10:273648-274050	0.787949	0.0306731	('lrrc32', 'ENSDARG00000040621', '+', '-21424')	('lrrc32', 'ENSDARG00000040621', '+', '-21424'), ('klhl35', 'ENSDARG00000063577', '-', '-28943'), ('mpzl1l', 'ENSDARG00000059048', '+', '-59971')	('emsy', 'ENSDARG00000059059', '-', '+29007'), ('NHLRC3', 'ENSDARG00000102127', '-', '+36196'), ('akt2l', 'ENSDARG00000103612', '-', '+47269')
RegenPk_843	8:17424425-17424951	-0.657379	0.0306731	('skia', 'ENSDARG00000042151', '-', '+56048')	('pola2', 'ENSDARG00000015070', '-', '-275918'), ('dimt1l', 'ENSDARG00000005057', '+', '-276403'), ('cenph', 'ENSDARG00000094892', '+', '-292524')	('skia', 'ENSDARG00000042151', '-', '+56048'), ('si:ch73-70k4.1', 'ENSDARG00000075915', '+', '+68751'), ('prkcz', 'ENSDARG00000043332', '-', '+311355')
RegenPk_844	10:28365059-28365271	1.05055	0.030902	('ptrh2', 'ENSDARG00000077339', '+', '+54959')	('rps6kb1a', 'ENSDARG00000018399', '-', '-58148'), ('rnft1', 'ENSDARG00000015917', '+', '-91525'), ('med13a', 'ENSDARG00000053884', '-', '-134050')	('ptrh2', 'ENSDARG00000077339', '+', '+54959'), ('cltca', 'ENSDARG00000043493', '-', '+117123'), ('btg3', 'ENSDARG00000069065', '-', '+129138')
RegenPk_845	5:19940851-19940997	1.22603	0.030902	('ISCU (1 of many)', 'ENSDARG00000035596', '-', '+1358')	('si:ch211-191d15.2', 'ENSDARG00000092834', '+', '-3071'), ('tmem119a', 'ENSDARG00000095259', '+', '-15886'), ('selplg', 'ENSDARG00000105023', '+', '-23185')	('ISCU (1 of many)', 'ENSDARG00000035596', '-', '+1358'), ('sart3', 'ENSDARG00000008032', '+', '+3905'), ('ficd', 'ENSDARG00000035595', '-', '+46548')
RegenPk_846	10:28404823-28405233	-0.659391	0.0309598	('ptrh2', 'ENSDARG00000077339', '+', '+15096')	('rps6kb1a', 'ENSDARG00000018399', '-', '-98011'), ('rnft1', 'ENSDARG00000015917', '+', '-131388'), ('med13a', 'ENSDARG00000053884', '-', '-173913')	('ptrh2', 'ENSDARG00000077339', '+', '+15096'), ('cltca', 'ENSDARG00000043493', '-', '+77260'), ('btg3', 'ENSDARG00000069065', '-', '+89275')
RegenPk_847	22:16190793-16191593	-0.686507	0.0309598	('gpr88', 'ENSDARG00000043122', '-', '-31171')	('gpr88', 'ENSDARG00000043122', '-', '-31171'), ('vcam1b', 'ENSDARG00000062479', '-', '-36614'), ('slc30a7', 'ENSDARG00000019998', '-', '-62692')	('cdc14ab', 'ENSDARG00000057016', '-', '+57773'), ('rtca', 'ENSDARG00000002215', '-', '+73578'), ('dbt', 'ENSDARG00000101561', '+', '+75608')
RegenPk_848	5:1090689-1091176	0.718739	0.0309598	('mbd2', 'ENSDARG00000075952', '-', '+11595')	('YTHDC2', 'ENSDARG00000103525', '-', '-112521'), ('fubp3', 'ENSDARG00000086896', '+', '-237351'), ('BX537263.2', 'ENSDARG00000087953', '-', '-257003')	('mbd2', 'ENSDARG00000075952', '-', '+11595'), ('rnf185', 'ENSDARG00000032997', '+', '+19110'), ('si:zfos-128g4.1', 'ENSDARG00000102788', '-', '+40499')
RegenPk_849	12:7992021-7992625	-0.694257	0.0309895	('rhobtb1', 'ENSDARG00000079468', '+', '-28206')	[('rhobtb1', 'ENSDARG00000079468', '+', '-28206'), ('ank3b', 'ENSDARG00000077582', '-', '-89516'), ('BX548028.1', 'ENSDARG00000103436', '+', '-160836')]	[('tmem26b', 'ENSDARG00000014682', '-', '+44680'), ('zgc:194508', 'ENSDARG00000086310', '+', '+48037'), ('arid5b', 'ENSDARG00000037196', '+', '+141857')]
RegenPk_850	12:42133326-42133773	-0.743778	0.0311838	('zgc:111868', 'ENSDARG00000099060', '-', '+79458')	('CABZ01021220.1', 'ENSDARG00000102769', '+', '-318953'), ('si:ch211-177d9.1', 'ENSDARG00000098147', '+', '-683789'), ('ppp2r2d', 'ENSDARG00000102009', '-', '-915945')	('zgc:111868', 'ENSDARG00000099060', '-', '+79458'), ('glrx3', 'ENSDARG00000098785', '-', '+108164'), ('si:ch211-221j21.3', 'ENSDARG00000103294', '+', '+111439')
RegenPk_851	13:18128501-18128903	0.773884	0.0312339	('BX927098.1', 'ENSDARG00000105160', '+', '-22688')	[('BX927098.1', 'ENSDARG00000105160', '+', '-22688'), ('tet1', 'ENSDARG00000075230', '+', '-62507'), ('slc25a16', 'ENSDARG00000057287', '-', '-63752')]	[('eif4e1c', 'ENSDARG00000012274', '+', '+51716'), ('si:dkey-228d14.5', 'ENSDARG00000057440', '-', '+94232'), ('zgc:110319', 'ENSDARG00000021404', '+', '+94976')]
RegenPk_852	14:3920843-3921287	0.672566	0.0315098	('snx25', 'ENSDARG00000099545', '-', '+16501')	('lrp2bp', 'ENSDARG00000040478', '+', '-83218'), ('PIGG', 'ENSDARG00000038270', '-', '-84027'), ('fnta', 'ENSDARG00000099143', '+', '-511811')	('snx25', 'ENSDARG00000099545', '-', '+16501'), ('enpp6', 'ENSDARG00000040469', '-', '+48436'), ('irf2', 'ENSDARG00000040465', '-', '+93008')
RegenPk_853	22:24249905-24250299	0.992615	0.0320774	('si:ch211-117l17.5', 'ENSDARG00000100835', '-', '-5147')	('si:ch211-117l17.5', 'ENSDARG00000100835', '-', '-5147'), ('rgs2', 'ENSDARG00000098761', '-', '-28246'), ('uchl5', 'ENSDARG00000103404', '+', '-55729')	('si:ch211-117l17.4', 'ENSDARG00000103534', '-', '+8769'), ('si:ch211-117l17.6', 'ENSDARG00000102059', '-', '+20844'), ('si:ch211-117l17.7', 'ENSDARG00000100217', '-', '+30932')
RegenPk_854	16:29088473-29088583	1.7768	0.0321869	('gpatch4', 'ENSDARG00000091931', '+', '+2141')	('gon4l', 'ENSDARG00000005867', '+', '-28442'), ('si:dkey-239n17.6', 'ENSDARG00000095848', '+', '-119377'), ('npr1b', 'ENSDARG00000018750', '+', '-119565')	('gpatch4', 'ENSDARG00000091931', '+', '+2141'), ('CR848841.1', 'ENSDARG00000088805', '+', '+20516'), ('mef2d', 'ENSDARG00000040237', '-', '+171435')
RegenPk_855	22:6986254-6986816	-0.69748	0.0321869	('smarcd1', 'ENSDARG00000019004', '-', '+9012')	('gpd1b', 'ENSDARG00000043180', '-', '-9407'), ('fgfr1bl', 'ENSDARG00000104015', '-', '-24867'), ('fgfr1bl', 'ENSDARG00000075027', '-', '-47625')	('smarcd1', 'ENSDARG00000019004', '-', '+9012'), ('asic1b', 'ENSDARG00000101866', '-', '+152263'), ('si:dkey-57c15.1', 'ENSDARG00000105115', '-', '+384090')
RegenPk_856	6:23841159-23841613	0.852782	0.0321869	('sec16b', 'ENSDARG00000099554', '-', '-9753')	('sec16b', 'ENSDARG00000099554', '-', '-9753'), ('gadd45ab', 'ENSDARG00000104571', '+', '-9959'), ('znf648', 'ENSDARG00000104823', '+', '-53881')	('GNG12 (1 of many)', 'ENSDARG00000098123', '-', '+112421'), ('dr1', 'ENSDARG00000105098', '-', '+125481'), ('zgc:109982', 'ENSDARG00000099217', '-', '+146084')
RegenPk_857	9:15939991-15940064	3.93443	0.0321869	('si:dkey-14o1.20', 'ENSDARG00000068713', '+', '+13265')	('si:dkey-103d23.5', 'ENSDARG00000075996', '+', '-39895'), ('si:dkey-103d23.3', 'ENSDARG00000095057', '-', '-87767'), ('fn1a', 'ENSDARG00000019815', '-', '-486591')	('si:dkey-14o1.20', 'ENSDARG00000068713', '+', '+13265'), ('crfb4', 'ENSDARG00000068711', '-', '+185645'), ('upp2', 'ENSDARG00000036833', '-', '+231708')
RegenPk_858	22:10340715-10341075	-0.70723	0.032202	('stab1', 'ENSDARG00000076484', '-', '-16196')	('stab1', 'ENSDARG00000076484', '-', '-16196'), ('si:dkeyp-87e7.4', 'ENSDARG00000071570', '+', '-138050'), ('kctd6a', 'ENSDARG00000043095', '+', '-156009')	('nisch', 'ENSDARG00000043077', '-', '+27103'), ('wu:fb55g09', 'ENSDARG00000088449', '+', '+31980'), ('nol8', 'ENSDARG00000044143', '-', '+70111')
RegenPk_859	6:50617979-50618413	0.962018	0.032202	('mtss1', 'ENSDARG00000059604', '-', '+68447')	('mych', 'ENSDARG00000077473', '+', '-166078'), ('romo1', 'ENSDARG00000038076', '-', '-212683'), ('ergic3', 'ENSDARG00000038074', '+', '-224368')	('mtss1', 'ENSDARG00000059604', '-', '+68447'), ('osgn1', 'ENSDARG00000052279', '-', '+87274'), ('pigu', 'ENSDARG00000075530', '-', '+113361')
RegenPk_860	12:23603356-23603856	-0.812692	0.0322243	('jcada', 'ENSDARG00000089871', '+', '+38141')	('mtpap', 'ENSDARG00000076155', '+', '-60490'), ('map3k8', 'ENSDARG00000061710', '-', '-65937'), ('bambia', 'ENSDARG00000055381', '+', '-300717')	('jcada', 'ENSDARG00000089871', '+', '+38141'), ('svila', 'ENSDARG00000055075', '+', '+87705'), ('psme4b', 'ENSDARG00000018742', '+', '+266451')
RegenPk_861	9:6416139-6416487	-0.733378	0.0322676	('ecrg4a', 'ENSDARG00000056087', '-', '-13565')	('ecrg4a', 'ENSDARG00000056087', '-', '-13565'), ('uxs1', 'ENSDARG00000056102', '+', '-138616'), ('tmtops2b', 'ENSDARG00000027822', '-', '-186231')	('nck2a', 'ENSDARG00000018206', '-', '+108109'), ('fhl2a', 'ENSDARG00000042018', '+', '+184282'), ('si:dkeyp-118h3.6', 'ENSDARG00000042025', '-', '+223769')
RegenPk_862	11:801382-801636	-1.04531	0.0324	('tamm41', 'ENSDARG00000100157', '+', '-48253')	('tamm41', 'ENSDARG00000100157', '+', '-48253'), ('vgll4b', 'ENSDARG00000103730', '+', '-58384'), ('syn2b', 'ENSDARG00000101054', '-', '-65286')	('atg7', 'ENSDARG00000102893', '-', '+63667'), ('hrh1', 'ENSDARG00000052425', '-', '+74289'), ('slc6a1b', 'ENSDARG00000039647', '-', '+196386')
RegenPk_863	24:5961262-5961626	0.972455	0.032504	('pdss1', 'ENSDARG00000017910', '-', '+33693')	('abi1a', 'ENSDARG00000010155', '+', '-55304'), ('acbd5a', 'ENSDARG00000034883', '-', '-57691'), ('pimr64', 'ENSDARG00000055551', '+', '-77883')	('pdss1', 'ENSDARG00000017910', '-', '+33693'), ('ftr60', 'ENSDARG00000095609', '-', '+38541'), ('ftr61', 'ENSDARG00000055520', '-', '+47300')
RegenPk_864	10:44703536-44703721	1.16959	0.0326369	('npm2b', 'ENSDARG00000053963', '-', '+9873')	('CABZ01072096.1', 'ENSDARG00000079483', '-', '-10617'), ('hcar1-2', 'ENSDARG00000079958', '+', '-54193'), ('ccdc62', 'ENSDARG00000077445', '-', '-69625')	('npm2b', 'ENSDARG00000053963', '-', '+9873'), ('sez6l', 'ENSDARG00000100594', '+', '+91359'), ('tpst2', 'ENSDARG00000099155', '+', '+127392')
RegenPk_865	9:21689448-21689851	0.781834	0.0326369	('mphosph8', 'ENSDARG00000005576', '-', '-11542')	('mphosph8', 'ENSDARG00000005576', '-', '-11542'), ('zmym2', 'ENSDARG00000027353', '-', '-40354'), ('gja3', 'ENSDARG00000021889', '+', '-92531')	('aff3', 'ENSDARG00000079575', '-', '+26138'), ('arhgef7a', 'ENSDARG00000006299', '+', '+35367'), ('sox1a', 'ENSDARG00000069866', '+', '+222215')
RegenPk_866	22:9889109-9889276	1.19459	0.0328065	('blf', 'ENSDARG00000043126', '+', '-1867')	('blf', 'ENSDARG00000043126', '+', '-1867'), ('si:dkey-253d23.8', 'ENSDARG00000094427', '-', '-12084'), ('si:dkey-253d23.5', 'ENSDARG00000058566', '-', '-17046')	('si:dkey-253d23.9', 'ENSDARG00000074820', '-', '+15137'), ('si:dkey-253d23.11', 'ENSDARG00000079236', '-', '+15980'), ('zgc:171686', 'ENSDARG00000076721', '+', '+21025')
RegenPk_867	10:11669728-11669915	-1.04848	0.0328989	('adamts6', 'ENSDARG00000041982', '-', '+136586')	('cwc27', 'ENSDARG00000043727', '+', '-229948'), ('srek1ip1', 'ENSDARG00000043728', '-', '-230469'), ('plac8.1', 'ENSDARG00000043729', '-', '-242904')	('adamts6', 'ENSDARG00000041982', '-', '+136586'), ('ppwd1', 'ENSDARG00000063161', '+', '+139732'), ('trim23', 'ENSDARG00000069420', '-', '+212486')
RegenPk_868	11:44182108-44182385	-0.854773	0.0331667	('aspscr1', 'ENSDARG00000105321', '-', '+4038')	('si:cabz01039271.2', 'ENSDARG00000105310', '-', '-16614'), ('mfn1b', 'ENSDARG00000101793', '+', '-43086'), ('srsf7b', 'ENSDARG00000101057', '+', '-74919')	('aspscr1', 'ENSDARG00000105321', '-', '+4038'), ('si:cabz01100188.1', 'ENSDARG00000105442', '-', '+28510'), ('mfn1b', 'ENSDARG00000079219', '-', '+41574')
RegenPk_869	22:6177595-6177920	1.01905	0.0334947	('si:dkey-19a16.11', 'ENSDARG00000095195', '+', '-8861')	('si:dkey-19a16.11', 'ENSDARG00000095195', '+', '-8861'), ('si:rp71-36a1.5', 'ENSDARG00000090882', '-', '-13047'), ('si:dkey-19a16.5', 'ENSDARG00000071656', '+', '-59074')	('si:ch211-274k16.2', 'ENSDARG00000093862', '-', '+11489'), ('AL928685.1', 'ENSDARG00000092426', '-', '+21475'), ('rnasel4', 'ENSDARG00000076983', '+', '+46591')
RegenPk_870	5:63443100-63443470	-0.793918	0.03359	('pappab', 'ENSDARG00000059858', '-', '-20480')	('pappab', 'ENSDARG00000059858', '-', '-20480'), ('si:ch73-274k23.1', 'ENSDARG00000095296', '+', '-375116'), ('rgs3b', 'ENSDARG00000035132', '+', '-375268')	('cmlc1', 'ENSDARG00000032976', '-', '+43931'), ('ak5l', 'ENSDARG00000017739', '-', '+78617'), ('gpsm1a', 'ENSDARG00000092517', '-', '+88468')
RegenPk_871	19:43241639-43241849	-0.867082	0.033668	('ubp1', 'ENSDARG00000018000', '+', '-4369')	('ubp1', 'ENSDARG00000018000', '+', '-4369'), ('clasp2', 'ENSDARG00000020345', '+', '-117326'), ('fbxl2', 'ENSDARG00000012135', '+', '-151023')	('pdcd6ip', 'ENSDARG00000025269', '+', '+36026'), ('arpp21', 'ENSDARG00000061081', '+', '+75232'), ('cyhr1', 'ENSDARG00000061057', '-', '+117798')
RegenPk_872	1:53384105-53384208	1.62655	0.033889	('triobpa', 'ENSDARG00000075870', '+', '-6822')	('triobpa', 'ENSDARG00000075870', '+', '-6822'), ('dla', 'ENSDARG00000010791', '+', '-30442'), ('si:ch211-133l11.10', 'ENSDARG00000005626', '-', '-55882')	('smdt1b', 'ENSDARG00000098852', '-', '+19621'), ('dcaf15', 'ENSDARG00000077790', '+', '+25551'), ('rfx1b', 'ENSDARG00000075904', '-', '+63422')
RegenPk_873	15:20926499-20927091	-0.671388	0.0339002	('ulk2', 'ENSDARG00000097205', '+', '-19366')	('ulk2', 'ENSDARG00000097205', '+', '-19366'), ('aldh3a2a', 'ENSDARG00000028259', '-', '-22764'), ('aldh3a1', 'ENSDARG00000074791', '+', '-62670')	('usp2a', 'ENSDARG00000020107', '-', '+77052'), ('tbcela', 'ENSDARG00000002682', '-', '+93927'), ('A2ML1 (1 of many)', 'ENSDARG00000093199', '-', '+151743')
RegenPk_874	16:43042900-43043182	-0.802516	0.0339427	('thbs3a', 'ENSDARG00000077641', '-', '-13467')	('thbs3a', 'ENSDARG00000077641', '-', '-13467'), ('hfe2', 'ENSDARG00000030494', '-', '-52171'), ('txnipb', 'ENSDARG00000070000', '-', '-74158')	('mtx1a', 'ENSDARG00000025500', '-', '+18393'), ('si:ch211-135n15.3', 'ENSDARG00000088189', '-', '+22799'), ('nudt17', 'ENSDARG00000008014', '-', '+64702')
RegenPk_875	3:25988450-25988526	-0.752782	0.0339427	('hsp70.2', 'ENSDARG00000092362', '-', '+2994')	('hsp70.1', 'ENSDARG00000029688', '-', '-3800'), ('zgc:162612', 'ENSDARG00000079699', '-', '-10037'), ('atp2a1', 'ENSDARG00000020574', '+', '-38016')	('hsp70.2', 'ENSDARG00000092362', '-', '+2994'), ('hsp70.3', 'ENSDARG00000021924', '+', '+4377'), ('rabep2', 'ENSDARG00000061213', '-', '+52309')
RegenPk_876	5:3985424-3985609	-1.14368	0.0344285	('sat1a.2', 'ENSDARG00000035652', '+', '+13643')	('prdx4', 'ENSDARG00000069013', '+', '-19915'), ('srrt', 'ENSDARG00000017762', '-', '-21070'), ('si:ch211-283g2.3', 'ENSDARG00000046092', '-', '-73365')	('sat1a.2', 'ENSDARG00000035652', '+', '+13643'), ('sat1a.2', 'ENSDARG00000095908', '+', '+47895'), ('zgc:153704', 'ENSDARG00000045979', '-', '+67961')
RegenPk_877	20:46733006-46733558	0.68052	0.0345651	('adcy3b', 'ENSDARG00000017437', '+', '+14914')	('jdp2b', 'ENSDARG00000020133', '+', '-50324'), ('batf', 'ENSDARG00000011818', '+', '-64452'), ('si:ch211-153j24.3', 'ENSDARG00000068428', '+', '-76744')	('adcy3b', 'ENSDARG00000017437', '+', '+14914'), ('wdr26b', 'ENSDARG00000006812', '+', '+62019'), ('si:ch211-57i17.2', 'ENSDARG00000093354', '-', '+102925')
RegenPk_878	14:15423759-15424185	-0.663996	0.0346148	('neurl1b', 'ENSDARG00000099694', '-', '+10434')	('SPINK1', 'ENSDARG00000104721', '+', '-106718'), ('si:dkey-203a12.8', 'ENSDARG00000101290', '+', '-132486'), ('si:dkey-203a12.7', 'ENSDARG00000099811', '+', '-186204')	('neurl1b', 'ENSDARG00000099694', '-', '+10434'), ('dusp1', 'ENSDARG00000100515', '-', '+34113'), ('ergic1', 'ENSDARG00000100047', '+', '+39407')
RegenPk_879	2:17401444-17401626	-0.875288	0.0360037	('thpo', 'ENSDARG00000079158', '+', '-17635')	('thpo', 'ENSDARG00000079158', '+', '-17635'), ('clcn2a', 'ENSDARG00000062427', '-', '-85810'), ('fam131a', 'ENSDARG00000077022', '+', '-223353')	('pif1', 'ENSDARG00000020289', '-', '+42148'), ('ptger4c', 'ENSDARG00000079907', '+', '+109073'), ('artnb', 'ENSDARG00000093714', '-', '+163187')
RegenPk_880	22:13465818-13466087	0.918214	0.0360774	('cntnap5b', 'ENSDARG00000075189', '-', '+99926')	('si:ch211-227m13.1', 'ENSDARG00000096917', '-', '-140373'), ('ahr2', 'ENSDARG00000021833', '-', '-325543'), ('ahr1b', 'ENSDARG00000023537', '-', '-447737')	('cntnap5b', 'ENSDARG00000075189', '-', '+99926'), ('si:ch211-279g13.1', 'ENSDARG00000093992', '-', '+158859'), ('s100b', 'ENSDARG00000057598', '-', '+360568')
RegenPk_881	17:28046674-28047129	0.735081	0.0363004	('kdm1a', 'ENSDARG00000060679', '-', '+38125')	('luzp1', 'ENSDARG00000075556', '+', '-58101'), ('ptafr', 'ENSDARG00000042370', '-', '-87833'), ('qkia', 'ENSDARG00000097478', '+', '-340374')	('kdm1a', 'ENSDARG00000060679', '-', '+38125'), ('TMEM30B', 'ENSDARG00000054122', '+', '+38623'), ('htr1d', 'ENSDARG00000054124', '-', '+134235')
RegenPk_882	24:3220778-3221304	0.853757	0.0367118	('inhbaa', 'ENSDARG00000012671', '-', '-16959')	('inhbaa', 'ENSDARG00000012671', '-', '-16959'), ('cidea', 'ENSDARG00000098245', '-', '-260656'), ('tubb6', 'ENSDARG00000104801', '-', '-272379')	('gyg1b', 'ENSDARG00000059391', '+', '+55029'), ('bdh1', 'ENSDARG00000059388', '+', '+75526'), ('sugct', 'ENSDARG00000102341', '-', '+89837')
RegenPk_883	11:10669689-10669839	1.59273	0.0371741	('mcf2l2', 'ENSDARG00000079742', '-', '+9666')	('b3gnt5a', 'ENSDARG00000018971', '+', '-112198'), ('ect2', 'ENSDARG00000007278', '-', '-197068'), ('nlgn1', 'ENSDARG00000087133', '-', '-667966')	('mcf2l2', 'ENSDARG00000079742', '-', '+9666'), ('slc4a10a', 'ENSDARG00000063133', '-', '+144565'), ('tbr1a', 'ENSDARG00000076259', '-', '+175083')
RegenPk_884	2:25747897-25748113	-0.925313	0.0371741	('fndc3ba', 'ENSDARG00000078179', '+', '-88048')	('fndc3ba', 'ENSDARG00000078179', '+', '-88048'), ('ppp2r3a', 'ENSDARG00000077722', '+', '-230168'), ('si:dkey-223d7.6', 'ENSDARG00000094083', '-', '-244330')	('ghsra', 'ENSDARG00000056230', '-', '+149993'), ('pld1a', 'ENSDARG00000056228', '+', '+156917'), ('tnika', 'ENSDARG00000056218', '+', '+254457')
RegenPk_885	6:15476370-15476531	-0.990574	0.0371741	('lrrfip1b', 'ENSDARG00000095170', '-', '+800')	('st6gal2b', 'ENSDARG00000088515', '-', '-111360'), ('tmtops2a', 'ENSDARG00000061515', '+', '-230237'), ('ecrg4b', 'ENSDARG00000088717', '+', '-334705')	('lrrfip1b', 'ENSDARG00000095170', '-', '+800'), ('mlpha', 'ENSDARG00000070991', '-', '+38983'), ('trim63a', 'ENSDARG00000028027', '-', '+50104')
RegenPk_886	24:39872422-39872823	0.699786	0.0371916	('GFOD1', 'ENSDARG00000061363', '-', '+11576')	[('igl3v2', 'ENSDARG00000027161', '-', '-59442'), ('zgc:153659', 'ENSDARG00000071446', '+', '-72409'), ('stub1', 'ENSDARG00000045228', '+', '-103894')]	[('GFOD1', 'ENSDARG00000061363', '-', '+11576'), ('slc12a7b', 'ENSDARG00000062058', '-', '+125322'), ('BX323854.6', 'ENSDARG00000104075', '-', '+137652')]
RegenPk_887	24:19768606-19768893	-0.659836	0.0374412	('CU638714.1', 'ENSDARG00000100303', '+', '-49922')	('CU638714.1', 'ENSDARG00000100303', '+', '-49922'), ('csrnp1b', 'ENSDARG00000038429', '-', '-193928'), ('slco5a1a', 'ENSDARG00000071685', '+', '-321275')	('CR381686.3', 'ENSDARG00000094073', '+', '+73442'), ('slc22a13b', 'ENSDARG00000059166', '-', '+103649'), ('oxsr1b', 'ENSDARG00000027500', '-', '+239797')
RegenPk_888	13:5848955-5849173	1.10199	0.037535	('actr2b', 'ENSDARG00000070076', '-', '+921')	('spred2b', 'ENSDARG00000008372', '-', '-40507'), ('si:dkey-196j8.2', 'ENSDARG00000093874', '+', '-406698'), ('meis1b', 'ENSDARG00000012078', '-', '-408088')	('actr2b', 'ENSDARG00000070076', '-', '+921'), ('phf10', 'ENSDARG00000070084', '+', '+1268'), ('CABZ01033394.1', 'ENSDARG00000101795', '-', '+60802')
RegenPk_889	18:17457331-17457628	0.936026	0.0379549	('zgc:91860', 'ENSDARG00000041599', '+', '-18283')	('zgc:91860', 'ENSDARG00000041599', '+', '-18283'), ('ces3', 'ENSDARG00000041595', '+', '-28291'), ('ces2', 'ENSDARG00000041569', '-', '-30936')	('si:dkey-102f14.7', 'ENSDARG00000092255', '+', '+28444'), ('foxl1', 'ENSDARG00000008133', '-', '+38874'), ('si:dkey-102f14.5', 'ENSDARG00000041560', '+', '+46393')
RegenPk_890	16:35960079-35960271	-0.975679	0.0380018	('sh3d21', 'ENSDARG00000099448', '+', '-8019')	('sh3d21', 'ENSDARG00000099448', '+', '-8019'), ('thrap3a', 'ENSDARG00000101989', '+', '-29545'), ('map7d1a', 'ENSDARG00000098802', '+', '-251719')	('eva1ba', 'ENSDARG00000102701', '-', '+62204'), ('OSCP1', 'ENSDARG00000101888', '-', '+124952'), ('mrps15', 'ENSDARG00000099429', '-', '+149482')
RegenPk_891	14:32324923-32325342	-0.698103	0.0380867	('atp11c', 'ENSDARG00000036442', '-', '-33658')	('atp11c', 'ENSDARG00000036442', '-', '-33658'), ('mcf2a', 'ENSDARG00000022895', '-', '-162083'), ('f9a', 'ENSDARG00000010097', '+', '-234464')	('sox3', 'ENSDARG00000053569', '-', '+79018'), ('inppl1b', 'ENSDARG00000001442', '-', '+158962'), ('arr3b', 'ENSDARG00000098475', '+', '+172565')
RegenPk_892	5:31157407-31157780	-0.746703	0.0380867	('fam102ab', 'ENSDARG00000016866', '-', '+15982')	('dpm2', 'ENSDARG00000095623', '-', '-41033'), ('pip5kl1', 'ENSDARG00000060946', '-', '-45347'), ('sh3glb2b', 'ENSDARG00000035470', '-', '-67701')	('fam102ab', 'ENSDARG00000016866', '-', '+15982'), ('slc25a25b', 'ENSDARG00000035468', '+', '+22165'), ('uap1l1', 'ENSDARG00000013082', '+', '+53916')
RegenPk_893	15:7129061-7129298	1.29751	0.0383034	('her8.2', 'ENSDARG00000069675', '+', '+50206')	('pik3cb', 'ENSDARG00000075253', '+', '-61157'), ('foxl2', 'ENSDARG00000042180', '+', '-71222'), ('si:ch73-311h14.2', 'ENSDARG00000098999', '-', '-149055')	('her8.2', 'ENSDARG00000069675', '+', '+50206'), ('her13', 'ENSDARG00000007097', '+', '+61252'), ('SLC7A1 (1 of many)', 'ENSDARG00000100227', '-', '+211604')
RegenPk_894	5:21574148-21574596	0.873494	0.0384019	('zc4h2', 'ENSDARG00000015314', '-', '+4746')	('shisa2a', 'ENSDARG00000034138', '+', '-10602'), ('mtmr8', 'ENSDARG00000008592', '-', '-25320'), ('asb12a', 'ENSDARG00000017086', '-', '-50815')	('zc4h2', 'ENSDARG00000015314', '-', '+4746'), ('zc3h12b', 'ENSDARG00000062463', '+', '+18994'), ('las1l', 'ENSDARG00000062457', '-', '+52765')
RegenPk_895	9:30426244-30426565	0.909152	0.0384019	('si:dkey-100n23.3', 'ENSDARG00000062148', '-', '+10811')	('senp7a', 'ENSDARG00000069593', '+', '-26755'), ('senp7a', 'ENSDARG00000092355', '+', '-32951'), ('impg2a', 'ENSDARG00000019782', '-', '-46637')	('si:dkey-100n23.3', 'ENSDARG00000062148', '-', '+10811'), ('si:dkey-100n23.5', 'ENSDARG00000086911', '-', '+22362'), ('mid1ip1a', 'ENSDARG00000041051', '-', '+27265')
RegenPk_896	10:33807536-33807895	-0.822668	0.0384874	('rxfp2a', 'ENSDARG00000032820', '+', '-16933')	('rxfp2a', 'ENSDARG00000032820', '+', '-16933'), ('b3glctb', 'ENSDARG00000077740', '+', '-125218'), ('hunk', 'ENSDARG00000091317', '-', '-129639')	('fryb', 'ENSDARG00000056001', '+', '+143736'), ('kl', 'ENSDARG00000079862', '+', '+249869'), ('zar1l', 'ENSDARG00000055973', '-', '+250648')
RegenPk_897	1:39705355-39706469	0.649573	0.0384874	('maml3', 'ENSDARG00000079552', '-', '+95553')	('vwa10.2', 'ENSDARG00000069710', '+', '-115908'), ('vwa10.1', 'ENSDARG00000077874', '+', '-132931'), ('zgc:56493', 'ENSDARG00000031435', '+', '-160314')	('maml3', 'ENSDARG00000079552', '-', '+95553'), ('scoca', 'ENSDARG00000087333', '+', '+138555'), ('clgn', 'ENSDARG00000009315', '-', '+184598')
RegenPk_898	5:65065341-65065701	-0.708223	0.0386271	('notch1b', 'ENSDARG00000052094', '-', '+38229')	('camsap1b', 'ENSDARG00000035122', '-', '-81640'), ('KCNT1 (1 of many)', 'ENSDARG00000104868', '+', '-250937'), ('col27a1b', 'ENSDARG00000099930', '-', '-428716')	('notch1b', 'ENSDARG00000052094', '-', '+38229'), ('FAM163B (1 of many)', 'ENSDARG00000107989', '+', '+102994'), ('adamtsl2', 'ENSDARG00000074033', '-', '+176900')
RegenPk_899	2:57925508-57925811	1.03759	0.0388029	('pvrl4', 'ENSDARG00000103148', '-', '+19585')	('si:ch211-155e24.3', 'ENSDARG00000105127', '+', '-31425'), ('si:dkeyp-68b7.12', 'ENSDARG00000074846', '-', '-49275'), ('si:dkeyp-68b7.5', 'ENSDARG00000079930', '-', '-98559')	('pvrl4', 'ENSDARG00000103148', '-', '+19585'), ('epb41l3b', 'ENSDARG00000019917', '-', '+186127'), ('KCNJ10 (1 of many)', 'ENSDARG00000105022', '-', '+253842')
RegenPk_900	5:457709-458053	0.704667	0.0399835	('ift74', 'ENSDARG00000023495', '+', '-11123')	('ift74', 'ENSDARG00000023495', '+', '-11123'), ('thap1', 'ENSDARG00000059020', '+', '-33874'), ('zgc:153924', 'ENSDARG00000104090', '+', '-64143')	('tek', 'ENSDARG00000028663', '+', '+16163'), ('BX537263.1', 'ENSDARG00000087337', '-', '+364401'), ('zgc:158463', 'ENSDARG00000089382', '-', '+369119')
RegenPk_901	21:302166-302528	-0.749802	0.0399889	('NOP14', 'ENSDARG00000098859', '+', '+6742')	('lhfpl2a', 'ENSDARG00000009653', '+', '-18048'), ('plgrkt', 'ENSDARG00000100789', '-', '-30634'), ('rln1', 'ENSDARG00000103762', '-', '-48422')	('NOP14', 'ENSDARG00000098859', '+', '+6742'), ('zmp:0000000719', 'ENSDARG00000068589', '-', '+35263'), ('TMEM38B', 'ENSDARG00000100549', '+', '+45057')
RegenPk_902	24:26437178-26437918	0.684981	0.0407652	('tnikb', 'ENSDARG00000009031', '-', '+49607')	('eif5a', 'ENSDARG00000017235', '-', '-97244'), ('rpl22l1', 'ENSDARG00000010244', '-', '-102748'), ('slc7a14b', 'ENSDARG00000079231', '-', '-121736')	('tnikb', 'ENSDARG00000009031', '-', '+49607'), ('pld1b', 'ENSDARG00000057125', '-', '+156565'), ('ghsrb', 'ENSDARG00000057117', '+', '+162871')
RegenPk_903	20:15964075-15964478	0.756725	0.0409017	('fam20b', 'ENSDARG00000008573', '-', '+58578')	('faslg', 'ENSDARG00000098913', '+', '-263566'), ('si:dkey-86e18.1', 'ENSDARG00000043536', '+', '-297853'), ('si:dkey-86e18.2', 'ENSDARG00000092758', '+', '-303638')	('fam20b', 'ENSDARG00000008573', '-', '+58578'), ('angptl1a', 'ENSDARG00000012071', '+', '+118623'), ('ralgps2', 'ENSDARG00000026519', '-', '+292560')
RegenPk_904	13:25036017-25036231	1.20765	0.040977	('adka', 'ENSDARG00000039429', '-', '+32686')	('kat6b', 'ENSDARG00000055429', '-', '-256383'), ('si:dkey-24f15.2', 'ENSDARG00000094665', '+', '-312996'), ('dusp13a', 'ENSDARG00000061498', '+', '-323717')	('adka', 'ENSDARG00000039429', '-', '+32686'), ('ap3m1', 'ENSDARG00000029928', '+', '+33275'), ('vcla', 'ENSDARG00000044968', '-', '+117805')
RegenPk_905	15:17002747-17003138	0.691925	0.040977	('ypel2b', 'ENSDARG00000087258', '+', '-41410')	('ypel2b', 'ENSDARG00000087258', '+', '-41410'), ('gdpd1', 'ENSDARG00000017261', '+', '-52768'), ('TMEM120A (1 of many)', 'ENSDARG00000042379', '-', '-54052')	('plin2', 'ENSDARG00000042332', '+', '+70657'), ('hip1', 'ENSDARG00000062972', '-', '+85815'), ('clptm1', 'ENSDARG00000018973', '+', '+135221')
RegenPk_906	8:52984348-52984421	-2.14103	0.0409852	('BICD2 (1 of many)', 'ENSDARG00000098215', '+', '-18845')	('BICD2 (1 of many)', 'ENSDARG00000098215', '+', '-18845'), ('nr6a1a', 'ENSDARG00000101508', '-', '-32143'), ('nr5a1a', 'ENSDARG00000103176', '-', '-99621')	('dcp1a', 'ENSDARG00000100136', '+', '+24233'), ('cfap74', 'ENSDARG00000075917', '+', '+42078'), ('nr6a1a', 'ENSDARG00000096224', '-', '+181126')
RegenPk_907	20:4567355-4567754	-0.655784	0.041198	('tiam2b', 'ENSDARG00000098233', '+', '-37312')	('tiam2b', 'ENSDARG00000098233', '+', '-37312'), ('ipcef1', 'ENSDARG00000099252', '+', '-61666'), ('CABZ01032982.1', 'ENSDARG00000099075', '-', '-331434')	('papola', 'ENSDARG00000009585', '-', '+127666'), ('ak7a', 'ENSDARG00000019001', '-', '+156182'), ('galca', 'ENSDARG00000037064', '-', '+182983')
RegenPk_908	5:14968892-14969065	1.03597	0.0412405	('taok3a', 'ENSDARG00000060751', '-', '+24988')	('pebp1', 'ENSDARG00000042069', '+', '-118241'), ('TXNRD2', 'ENSDARG00000075923', '-', '-118943'), ('txnrd2', 'ENSDARG00000094470', '-', '-147744')	('taok3a', 'ENSDARG00000060751', '-', '+24988'), ('suds3', 'ENSDARG00000073737', '+', '+26156'), ('srrm4', 'ENSDARG00000086327', '+', '+198679')
RegenPk_909	21:32639264-32639562	-0.744634	0.0412945	('adamts2', 'ENSDARG00000075930', '-', '+7967')	('si:dkeyp-72g9.4', 'ENSDARG00000073704', '-', '-185587'), ('zgc:123105', 'ENSDARG00000003127', '-', '-204872'), ('gfpt2', 'ENSDARG00000044094', '-', '-235992')	('adamts2', 'ENSDARG00000075930', '-', '+7967'), ('cnot6a', 'ENSDARG00000008255', '-', '+108941'), ('adra2db', 'ENSDARG00000054667', '+', '+147504')
RegenPk_910	24:19835328-19835411	-2.4922	0.0412945	('CR381686.3', 'ENSDARG00000094073', '+', '+6822')	('CU638714.1', 'ENSDARG00000100303', '+', '-116542'), ('csrnp1b', 'ENSDARG00000038429', '-', '-260548'), ('slco5a1a', 'ENSDARG00000071685', '+', '-387895')	('CR381686.3', 'ENSDARG00000094073', '+', '+6822'), ('slc22a13b', 'ENSDARG00000059166', '-', '+37029'), ('oxsr1b', 'ENSDARG00000027500', '-', '+173177')
RegenPk_911	24:7231117-7231217	0.719578	0.041297	('actr3b', 'ENSDARG00000008790', '-', '+61654')	('si:dkeyp-101e12.1', 'ENSDARG00000104978', '+', '-100739'), ('si:dkeyp-101e12.1', 'ENSDARG00000089794', '+', '-106858'), ('dpp6a', 'ENSDARG00000076826', '-', '-362602')	('actr3b', 'ENSDARG00000008790', '-', '+61654'), ('XRCC2', 'ENSDARG00000013933', '+', '+64057'), ('kmt2ca', 'ENSDARG00000079312', '+', '+76321')
RegenPk_912	3:17324174-17324368	-0.942316	0.041297	('hcrt', 'ENSDARG00000070932', '+', '+63281')	('si:ch211-210g13.5', 'ENSDARG00000062575', '+', '-127539'), ('stat5a', 'ENSDARG00000019392', '+', '-222521'), ('stat3', 'ENSDARG00000022712', '+', '-443406')	('hcrt', 'ENSDARG00000070932', '+', '+63281'), ('kcnh4a', 'ENSDARG00000062565', '+', '+73461'), ('rab5c', 'ENSDARG00000026712', '+', '+141528')
RegenPk_913	5:10857146-10857624	0.869045	0.041297	('zgc:112294', 'ENSDARG00000010602', '+', '+49007')	('prodhb', 'ENSDARG00000086512', '-', '-86550'), ('rtn4r', 'ENSDARG00000090035', '-', '-411377'), ('si:dkeyp-75b4.7', 'ENSDARG00000103070', '-', '-417219')	('zgc:112294', 'ENSDARG00000010602', '+', '+49007'), ('CABP7 (1 of many)', 'ENSDARG00000078272', '-', '+215802'), ('nf2a', 'ENSDARG00000020204', '-', '+451802')
RegenPk_914	5:60243605-60244142	-0.721042	0.041297	('doc2b', 'ENSDARG00000088293', '+', '+5925')	('tmem248', 'ENSDARG00000018825', '+', '-42515'), ('rad51d', 'ENSDARG00000026400', '-', '-42684'), ('lig3', 'ENSDARG00000052553', '+', '-80796')	('doc2b', 'ENSDARG00000088293', '+', '+5925'), ('rph3al', 'ENSDARG00000044290', '+', '+5930'), ('si:ch211-209a2.2', 'ENSDARG00000093734', '-', '+420465')
RegenPk_915	14:3304253-3304468	1.00367	0.0414163	('trpc3', 'ENSDARG00000098291', '+', '+11771')	('im:7150988', 'ENSDARG00000098058', '-', '-39553'), ('csf1ra', 'ENSDARG00000102986', '-', '-102311'), ('si:zfos-1069f5.1', 'ENSDARG00000100890', '-', '-144693')	('trpc3', 'ENSDARG00000098291', '+', '+11771'), ('gstp2', 'ENSDARG00000103019', '+', '+83876'), ('gstp1', 'ENSDARG00000104068', '+', '+95660')
RegenPk_916	8:4739703-4739832	-0.705844	0.041472	('hsp70l', 'ENSDARG00000055723', '+', '+2124')	('ciao1', 'ENSDARG00000059212', '-', '-7000'), ('ufd1l', 'ENSDARG00000010051', '+', '-34790'), ('cdc45', 'ENSDARG00000043720', '-', '-35311')	('hsp70l', 'ENSDARG00000055723', '+', '+2124'), ('tmem127', 'ENSDARG00000030981', '+', '+7872'), ('es1', 'ENSDARG00000094516', '+', '+42080')
RegenPk_917	17:34726605-34727067	0.756645	0.0417735	('id2a', 'ENSDARG00000055283', '+', '+131115')	('eif2s1a', 'ENSDARG00000005827', '+', '-430437'), ('mpp5a', 'ENSDARG00000006272', '+', '-488150'), ('gphna', 'ENSDARG00000089076', '+', '-679880')	('id2a', 'ENSDARG00000055283', '+', '+131115'), ('kidins220a', 'ENSDARG00000031240', '-', '+288793'), ('mboat2a', 'ENSDARG00000031845', '-', '+401948')
RegenPk_918	23:39244126-39244327	1.32732	0.0417735	('sall4', 'ENSDARG00000044485', '+', '-16430')	('sall4', 'ENSDARG00000044485', '+', '-16430'), ('NFATC2 (1 of many)', 'ENSDARG00000100927', '-', '-153203'), ('zfp64', 'ENSDARG00000061147', '+', '-368376')	('bmf1', 'ENSDARG00000090234', '-', '+103791'), ('kcng1', 'ENSDARG00000099038', '+', '+194079'), ('src', 'ENSDARG00000008107', '+', '+209793')
RegenPk_919	4:12764320-12764772	0.687449	0.0417735	('dera', 'ENSDARG00000005897', '-', '+3023')	('mgst1.2', 'ENSDARG00000022165', '-', '-37882'), ('mgst1.1', 'ENSDARG00000032618', '-', '-45028'), ('lmo3', 'ENSDARG00000008720', '+', '-150672')	('dera', 'ENSDARG00000005897', '-', '+3023'), ('helb', 'ENSDARG00000053127', '-', '+17787'), ('irak3', 'ENSDARG00000053131', '-', '+27576')
RegenPk_920	10:28359133-28359368	0.772809	0.0420009	('rps6kb1a', 'ENSDARG00000018399', '-', '-52233')	('rps6kb1a', 'ENSDARG00000018399', '-', '-52233'), ('rnft1', 'ENSDARG00000015917', '+', '-85610'), ('med13a', 'ENSDARG00000053884', '-', '-128135')	('ptrh2', 'ENSDARG00000077339', '+', '+60874'), ('cltca', 'ENSDARG00000043493', '-', '+123038'), ('btg3', 'ENSDARG00000069065', '-', '+135053')
RegenPk_921	16:36678529-36678622	0.742165	0.0420009	('CT027772.3', 'ENSDARG00000099550', '-', '-14880')	('CT027772.3', 'ENSDARG00000099550', '-', '-14880'), ('stk40', 'ENSDARG00000098135', '+', '-213285'), ('CR974440.1', 'ENSDARG00000102416', '+', '-283165')	('col6a4a', 'ENSDARG00000079752', '+', '+37159'), ('pik3r4', 'ENSDARG00000060469', '-', '+115975'), ('decr1', 'ENSDARG00000003869', '+', '+116079')
RegenPk_922	19:20869828-20870094	1.03861	0.0420492	('tbc1d5', 'ENSDARG00000036212', '-', '-7528')	('tbc1d5', 'ENSDARG00000036212', '-', '-7528'), ('dazl', 'ENSDARG00000036214', '-', '-50413'), ('rftn1a', 'ENSDARG00000070831', '-', '-66201')	('satb1a', 'ENSDARG00000057649', '-', '+28097'), ('kcnh8', 'ENSDARG00000062640', '+', '+40965'), ('rab5aa', 'ENSDARG00000018602', '+', '+254176')
RegenPk_923	23:2003712-2004136	-0.75393	0.0420492	('prdm5', 'ENSDARG00000006288', '-', '+23299')	('tgm1', 'ENSDARG00000017799', '+', '-282118'), ('rabggta', 'ENSDARG00000061024', '+', '-310157'), ('stxbp3', 'ENSDARG00000008142', '+', '-351053')	('prdm5', 'ENSDARG00000006288', '-', '+23299'), ('ndnf', 'ENSDARG00000062936', '-', '+80721'), ('cpeb2', 'ENSDARG00000052604', '+', '+189770')
RegenPk_924	14:24040568-24040815	0.910681	0.0421076	('fam13b', 'ENSDARG00000076779', '-', '+53545')	('klhl3', 'ENSDARG00000056647', '+', '-54021'), ('dpf2l', 'ENSDARG00000037291', '-', '-60131'), ('hnrnpa0a', 'ENSDARG00000089302', '+', '-60380')	('fam13b', 'ENSDARG00000076779', '-', '+53545'), ('si:ch211-163m17.4', 'ENSDARG00000078398', '-', '+59782'), ('cxcl14', 'ENSDARG00000056627', '-', '+72737')
RegenPk_925	24:26765109-26765331	1.21513	0.0421348	('CABZ01032846.1', 'ENSDARG00000101604', '+', '+19152')	('fndc3bb', 'ENSDARG00000062023', '-', '-21010'), ('ghsrb', 'ENSDARG00000057117', '+', '-164801'), ('pld1b', 'ENSDARG00000057125', '-', '-171107')	('CABZ01032846.1', 'ENSDARG00000101604', '+', '+19152'), ('nceh1b.2', 'ENSDARG00000057230', '+', '+43020'), ('nceh1b.1', 'ENSDARG00000062087', '+', '+51369')
RegenPk_926	22:3661360-3661900	-0.684064	0.042393	('ptprsa', 'ENSDARG00000059738', '-', '+85532')	('tbxa2r', 'ENSDARG00000104717', '-', '-336285'), ('gipc3', 'ENSDARG00000053074', '+', '-377227'), ('si:zfos-943e10.1', 'ENSDARG00000103522', '-', '-381798')	('ptprsa', 'ENSDARG00000059738', '-', '+85532'), ('kdm4b', 'ENSDARG00000099675', '-', '+293393'), ('uhrf1', 'ENSDARG00000103409', '-', '+324833')
RegenPk_927	16:36476247-36476459	0.878897	0.0425612	('stk40', 'ENSDARG00000098135', '+', '-11063')	('stk40', 'ENSDARG00000098135', '+', '-11063'), ('CR974440.1', 'ENSDARG00000102416', '+', '-80943'), ('capn7', 'ENSDARG00000102987', '-', '-288252')	('CT027772.3', 'ENSDARG00000099550', '-', '+187342'), ('col6a4a', 'ENSDARG00000079752', '+', '+239381'), ('pik3r4', 'ENSDARG00000060469', '-', '+318197')
RegenPk_928	23:41968879-41968952	-1.9025	0.0425612	('podn', 'ENSDARG00000019025', '+', '+24753')	('scp2b', 'ENSDARG00000102356', '+', '-33116'), ('GMEB2', 'ENSDARG00000093240', '-', '-39880'), ('pdyn', 'ENSDARG00000087798', '+', '-66308')	('podn', 'ENSDARG00000019025', '+', '+24753'), ('slc1a7b', 'ENSDARG00000026248', '-', '+232793'), ('FAM159A', 'ENSDARG00000108753', '+', '+271003')
RegenPk_929	5:61091082-61091243	-1.28899	0.042564	('gas2l2', 'ENSDARG00000073860', '-', '+34059')	('ap2b1', 'ENSDARG00000035152', '+', '-118869'), ('si:dkey-261j4.4', 'ENSDARG00000035150', '-', '-123628'), ('drl', 'ENSDARG00000078004', '-', '-123629')	('gas2l2', 'ENSDARG00000073860', '-', '+34059'), ('im:7138535', 'ENSDARG00000057245', '-', '+43680'), ('hnrnpul1l', 'ENSDARG00000079780', '+', '+45117')
RegenPk_930	7:34641210-34641471	1.08763	0.042564	('nfatc3a', 'ENSDARG00000076297', '-', '+15144')	('esrp2', 'ENSDARG00000018814', '+', '-117988'), ('si:dkey-148a17.6', 'ENSDARG00000053124', '+', '-123464'), ('si:dkey-148a17.5', 'ENSDARG00000103520', '+', '-126226')	('nfatc3a', 'ENSDARG00000076297', '-', '+15144'), ('ddx28', 'ENSDARG00000060411', '+', '+50931'), ('galr1b', 'ENSDARG00000079165', '-', '+123953')
RegenPk_931	3:54224617-54224796	1.35135	0.0427842	('trip10a', 'ENSDARG00000005679', '-', '+20980')	('olfm2a', 'ENSDARG00000077847', '+', '-466630'), ('col5a3a', 'ENSDARG00000098294', '+', '-706113'), ('rdh8a', 'ENSDARG00000028048', '-', '-757187')	('trip10a', 'ENSDARG00000005679', '-', '+20980'), ('si:ch73-208g10.1', 'ENSDARG00000079808', '-', '+44886'), ('angptl6', 'ENSDARG00000020265', '-', '+71386')
RegenPk_932	1:41050051-41050495	0.930807	0.0430747	('rnf24', 'ENSDARG00000036965', '-', '+66417')	('fbxo41', 'ENSDARG00000078908', '+', '-96445'), ('mogs', 'ENSDARG00000060252', '+', '-142183'), ('si:dkey-56e3.3', 'ENSDARG00000075194', '+', '-155338')	('rnf24', 'ENSDARG00000036965', '-', '+66417'), ('smox', 'ENSDARG00000036967', '+', '+97715'), ('si:dkey-37g12.1', 'ENSDARG00000060264', '+', '+135560')
RegenPk_933	22:11150044-11150369	0.793757	0.0431679	('bcor', 'ENSDARG00000017798', '+', '-35735')	('bcor', 'ENSDARG00000017798', '+', '-35735'), ('atp6ap2', 'ENSDARG00000008735', '-', '-43004'), ('use1', 'ENSDARG00000007250', '-', '-100820')	('mid1ip1b', 'ENSDARG00000019302', '-', '+258739'), ('tspan7b', 'ENSDARG00000008407', '-', '+313348'), ('sgsh', 'ENSDARG00000032087', '+', '+340361')
RegenPk_934	4:11654511-11654648	1.32227	0.0431679	('mkln1', 'ENSDARG00000025576', '+', '+37495')	('net1', 'ENSDARG00000032765', '-', '-50274'), ('asb13a.2', 'ENSDARG00000045765', '+', '-170067'), ('asb13a.1', 'ENSDARG00000079698', '+', '-173723')	('mkln1', 'ENSDARG00000025576', '+', '+37495'), ('podxl', 'ENSDARG00000031228', '-', '+97609'), ('cyb5r3', 'ENSDARG00000005891', '-', '+157371')
RegenPk_935	7:37563726-37564176	0.749556	0.0431679	('adcy7', 'ENSDARG00000060070', '-', '+23457')	('brd7', 'ENSDARG00000008380', '+', '-92910'), ('nkd1', 'ENSDARG00000020053', '-', '-212839'), ('nod2', 'ENSDARG00000010756', '-', '-271244')	('adcy7', 'ENSDARG00000060070', '-', '+23457'), ('papd5', 'ENSDARG00000060071', '-', '+60562'), ('heatr3', 'ENSDARG00000036076', '-', '+84266')
RegenPk_936	6:28483762-28484083	-0.940211	0.0432246	('zgc:174719', 'ENSDARG00000074395', '-', '-131490')	('zgc:174719', 'ENSDARG00000074395', '-', '-131490'), ('lpp', 'ENSDARG00000023578', '+', '-180370'), ('bcl6a', 'ENSDARG00000070864', '-', '-251891')	('tprg1', 'ENSDARG00000056026', '+', '+278460'), ('tp63', 'ENSDARG00000044356', '+', '+321297'), ('tbc1d23', 'ENSDARG00000044357', '-', '+468576')
RegenPk_937	5:62246179-62246278	2.74832	0.0432387	('specc1', 'ENSDARG00000029480', '-', '+57505')	('adora2b', 'ENSDARG00000002533', '-', '-129230'), ('zswim7', 'ENSDARG00000067608', '+', '-204605'), ('si:ch211-253h3.1', 'ENSDARG00000095180', '+', '-319554')	('specc1', 'ENSDARG00000029480', '-', '+57505'), ('TIMM22', 'ENSDARG00000091413', '+', '+58223'), ('FAM57A', 'ENSDARG00000098860', '-', '+125292')
RegenPk_938	15:22227148-22227436	-0.837615	0.0433019	('scn3b', 'ENSDARG00000062359', '-', '-15164')	('scn3b', 'ENSDARG00000062359', '-', '-15164'), ('drd2a', 'ENSDARG00000056926', '-', '-88709'), ('ankk1', 'ENSDARG00000056921', '+', '-148995')	('si:ch211-286b4.4', 'ENSDARG00000096859', '-', '+88065'), ('nrgnb', 'ENSDARG00000069361', '+', '+104453'), ('zgc:194114', 'ENSDARG00000074950', '-', '+141169')
RegenPk_939	5:2839790-2840182	0.695371	0.0433019	('CABZ01076737.1', 'ENSDARG00000103792', '-', '+39627')	('supt4h1', 'ENSDARG00000099366', '+', '-49404'), ('CABZ01112268.1', 'ENSDARG00000099935', '-', '-212000'), ('hpda', 'ENSDARG00000018351', '+', '-295171')	('CABZ01076737.1', 'ENSDARG00000103792', '-', '+39627'), ('SSC4D', 'ENSDARG00000108014', '+', '+265808'), ('ywhag1', 'ENSDARG00000067626', '+', '+332141')
RegenPk_940	5:45582636-45583082	0.70517	0.0433019	('f2r', 'ENSDARG00000060012', '+', '+13135')	('f2rl2', 'ENSDARG00000090524', '-', '-30927'), ('iqgap2', 'ENSDARG00000060010', '+', '-105273'), ('sv2c', 'ENSDARG00000059997', '+', '-206873')	('f2r', 'ENSDARG00000060012', '+', '+13135'), ('SSBP2 (1 of many)', 'ENSDARG00000057395', '-', '+90926'), ('si:ch211-130m23.2', 'ENSDARG00000095136', '+', '+94392')
RegenPk_941	7:30790456-30791068	-0.670279	0.0433019	('fam189a1', 'ENSDARG00000053380', '+', '+83474')	('terb2', 'ENSDARG00000039477', '-', '-129818'), ('tjp1a', 'ENSDARG00000077506', '+', '-131259'), ('si:dkey-1h4.4', 'ENSDARG00000105548', '+', '-135623')	('fam189a1', 'ENSDARG00000053380', '+', '+83474'), ('casc4', 'ENSDARG00000074490', '+', '+277217'), ('ctdspl2b', 'ENSDARG00000060586', '+', '+312471')
RegenPk_942	22:15841686-15842180	-0.745926	0.0436087	('klf2a', 'ENSDARG00000042667', '+', '+30018')	('si:dkeyp-70f9.7', 'ENSDARG00000042663', '+', '-120910'), ('fam32a', 'ENSDARG00000042660', '+', '-147822'), ('mrpl54', 'ENSDARG00000071468', '-', '-147856')	('klf2a', 'ENSDARG00000042667', '+', '+30018'), ('eps15l1a', 'ENSDARG00000042670', '-', '+88849'), ('stil', 'ENSDARG00000024904', '+', '+91802')
RegenPk_943	17:21229165-21229384	-0.937867	0.0440437	('hspa12a', 'ENSDARG00000070603', '-', '+31075')	('abhd12', 'ENSDARG00000071004', '-', '-49176'), ('pygb', 'ENSDARG00000002021', '+', '-122615'), ('entpd6', 'ENSDARG00000008757', '+', '-146809')	('hspa12a', 'ENSDARG00000070603', '-', '+31075'), ('eno4', 'ENSDARG00000070598', '+', '+46022'), ('shtn1', 'ENSDARG00000039697', '-', '+119665')
RegenPk_944	6:14569165-14569335	-1.07517	0.0440437	('pou3f3b', 'ENSDARG00000095896', '+', '+253992')	('tmem182b', 'ENSDARG00000087285', '+', '-397473'), ('inpp4ab', 'ENSDARG00000070995', '-', '-406358'), ('cacnb4b', 'ENSDARG00000062174', '-', '-551708')	('pou3f3b', 'ENSDARG00000095896', '+', '+253992'), ('mrps9', 'ENSDARG00000061505', '+', '+284863'), ('tgfbrap1', 'ENSDARG00000061508', '-', '+369186')
RegenPk_945	23:45249639-45250114	0.751922	0.0444767	('TFR2', 'ENSDARG00000103727', '-', '+1014')	('si:ch1073-441p17.1', 'ENSDARG00000095861', '+', '-38422'), ('fhdc5', 'ENSDARG00000095962', '-', '-45132'), ('si:ch73-361h17.1', 'ENSDARG00000095963', '+', '-80912')	('TFR2', 'ENSDARG00000103727', '-', '+1014'), ('hmgb2b', 'ENSDARG00000053990', '-', '+18423'), ('ctc1', 'ENSDARG00000070119', '+', '+20898')
RegenPk_946	5:53789716-53789911	1.1056	0.0446409	('coq4', 'ENSDARG00000104733', '-', '-12387')	('coq4', 'ENSDARG00000104733', '-', '-12387'), ('traf2b', 'ENSDARG00000101036', '+', '-14124'), ('bspry', 'ENSDARG00000104875', '+', '-35435')	('fbxw5', 'ENSDARG00000099139', '-', '+45839'), ('alad', 'ENSDARG00000100372', '-', '+60913'), ('tmem203', 'ENSDARG00000104996', '+', '+61069')
RegenPk_947	13:8219891-8220257	0.88266	0.0450254	('prkceb', 'ENSDARG00000069928', '-', '+49087')	('epas1b', 'ENSDARG00000057671', '-', '-105756'), ('dhx57', 'ENSDARG00000057660', '-', '-198582'), ('galm', 'ENSDARG00000057630', '+', '-245698')	('prkceb', 'ENSDARG00000069928', '-', '+49087'), ('socs5b', 'ENSDARG00000062745', '+', '+52613'), ('prop1', 'ENSDARG00000039756', '+', '+125048')
RegenPk_948	17:26958193-26958455	0.92862	0.0450254	('si:dkey-221l4.11', 'ENSDARG00000089553', '+', '+4417')	('grhl3', 'ENSDARG00000078552', '+', '-11364'), ('nipal3', 'ENSDARG00000021147', '-', '-41376'), ('rcan3', 'ENSDARG00000032623', '-', '-50138')	('si:dkey-221l4.11', 'ENSDARG00000089553', '+', '+4417'), ('cnksr1', 'ENSDARG00000032932', '-', '+71822'), ('rps6ka1', 'ENSDARG00000033437', '+', '+87577')
RegenPk_949	19:15933284-15933664	0.858434	0.0450254	('cited4a', 'ENSDARG00000035990', '-', '+17591')	('si:ch211-206a7.2', 'ENSDARG00000024619', '+', '-266546'), ('ppp1r8a', 'ENSDARG00000007186', '+', '-315839'), ('pdik1l', 'ENSDARG00000056509', '+', '-352280')	('cited4a', 'ENSDARG00000035990', '-', '+17591'), ('ctps1a', 'ENSDARG00000030700', '+', '+178202'), ('rab42a', 'ENSDARG00000034215', '+', '+194547')
RegenPk_950	7:62010934-62011055	1.3042	0.0450254	('stim2b', 'ENSDARG00000001776', '+', '-1022')	('stim2b', 'ENSDARG00000001776', '+', '-1022'), ('tbc1d19', 'ENSDARG00000013842', '+', '-72642'), ('CCKAR', 'ENSDARG00000052089', '-', '-75859')	('CR318620.1', 'ENSDARG00000086185', '+', '+433270'), ('pcdh7b', 'ENSDARG00000060610', '+', '+1003732'), ('si:ch211-208g1.1', 'ENSDARG00000094805', '-', '+1317525')
RegenPk_951	1:19255-19390	1.06052	0.0451911	('nfkbiz', 'ENSDARG00000102097', '+', '-606')	('nfkbiz', 'ENSDARG00000102097', '+', '-606'), ('rpl24', 'ENSDARG00000099104', '-', '-7295'), ('cep97', 'ENSDARG00000102407', '+', '-7500')	('CU651657.1', 'ENSDARG00000099319', '+', '+6263'), ('eed', 'ENSDARG00000099640', '+', '+8368'), ('hikeshi', 'ENSDARG00000104071', '+', '+17230')
RegenPk_952	20:18455249-18455481	1.17004	0.0451911	('gpr132b', 'ENSDARG00000103540', '-', '-3438')	('gpr132b', 'ENSDARG00000103540', '-', '-3438'), ('znf521', 'ENSDARG00000086825', '+', '-29392'), ('psma8', 'ENSDARG00000010965', '-', '-41084')	('vipas39', 'ENSDARG00000103690', '-', '+27797'), ('si:dkeyp-93h6.1', 'ENSDARG00000100732', '+', '+32410'), ('cdc42bpb', 'ENSDARG00000019383', '-', '+180554')
RegenPk_953	14:26448755-26449274	0.677282	0.0454243	('ahnak', 'ENSDARG00000061764', '+', '+12213')	('eef1g', 'ENSDARG00000056119', '+', '-27428'), ('polr2gl', 'ENSDARG00000056127', '+', '-31493'), ('neurog1', 'ENSDARG00000056130', '-', '-42290')	('ahnak', 'ENSDARG00000061764', '+', '+12213'), ('klhl4', 'ENSDARG00000016531', '+', '+49785'), ('pcdh11', 'ENSDARG00000105441', '-', '+374735')
RegenPk_954	13:7840566-7840997	-0.690026	0.0454734	('si:ch211-250c4.4', 'ENSDARG00000092199', '-', '+57173')	('prkg2l', 'ENSDARG00000062839', '+', '-62379'), ('CABZ01065684.1', 'ENSDARG00000091398', '+', '-173618'), ('h2afy2', 'ENSDARG00000087897', '-', '-405383')	('si:ch211-250c4.4', 'ENSDARG00000092199', '-', '+57173'), ('hells', 'ENSDARG00000057738', '+', '+82302'), ('si:ch211-250c4.5', 'ENSDARG00000075943', '-', '+106729')
RegenPk_955	13:30530172-30530646	-0.656245	0.0455469	('PAOX', 'ENSDARG00000003380', '-', '+1544')	('zcchc24', 'ENSDARG00000078026', '-', '-14894'), ('ppifa', 'ENSDARG00000007409', '+', '-88687'), ('zmiz1a', 'ENSDARG00000074502', '+', '-239387')	('PAOX', 'ENSDARG00000003380', '-', '+1544'), ('CT025887.1', 'ENSDARG00000077706', '-', '+25918'), ('CR762483.1', 'ENSDARG00000074487', '+', '+31710')
RegenPk_956	23:2913161-2913530	-0.684685	0.0457623	('zhx3', 'ENSDARG00000019774', '-', '+43981')	('plcg1', 'ENSDARG00000038442', '+', '-65599'), ('top1', 'ENSDARG00000086775', '+', '-102380'), ('zgc:114123', 'ENSDARG00000044956', '+', '-126926')	('zhx3', 'ENSDARG00000019774', '-', '+43981'), ('c23h20orf24', 'ENSDARG00000074790', '+', '+49159'), ('DHX35', 'ENSDARG00000063419', '+', '+57623')
RegenPk_957	6:39358726-39358799	1.43732	0.0458365	('KRT18 (1 of many)', 'ENSDARG00000028618', '+', '+4079')	('zgc:158846', 'ENSDARG00000058462', '-', '-12039'), ('krt4', 'ENSDARG00000017624', '-', '-43271'), ('si:dkey-195m11.11', 'ENSDARG00000097909', '+', '-65521')	('KRT18 (1 of many)', 'ENSDARG00000028618', '+', '+4079'), ('si:dkey-195m11.8', 'ENSDARG00000097445', '+', '+14289'), ('scn8ab', 'ENSDARG00000018032', '-', '+132892')
RegenPk_958	7:30352579-30352674	-1.19838	0.0458365	('rnf111', 'ENSDARG00000078802', '-', '+698')	('sltm', 'ENSDARG00000052728', '-', '-63326'), ('fam63b', 'ENSDARG00000017431', '+', '-130092'), ('adam10a', 'ENSDARG00000053468', '-', '-131721')	('rnf111', 'ENSDARG00000078802', '-', '+698'), ('ccnb2', 'ENSDARG00000036180', '+', '+2602'), ('myo1ea', 'ENSDARG00000036179', '-', '+99176')
RegenPk_959	22:224552-224710	1.1456	0.0461928	('ora1', 'ENSDARG00000098601', '+', '-2030')	('ora1', 'ENSDARG00000098601', '+', '-2030'), ('fbxo42', 'ENSDARG00000087545', '-', '-4257'), ('SLC25A34', 'ENSDARG00000087401', '-', '-9558')	('zgc:66156', 'ENSDARG00000095217', '-', '+25453'), ('myhz1.1', 'ENSDARG00000102414', '-', '+70749'), ('necap2', 'ENSDARG00000046002', '-', '+118146')
RegenPk_960	14:46463259-46463761	0.685091	0.046262	('ehd1a', 'ENSDARG00000098853', '-', '+13310')	('map1lc3cl', 'ENSDARG00000075727', '+', '-44503'), ('si:ch211-168f7.5', 'ENSDARG00000088195', '-', '-55963'), ('ttc9c', 'ENSDARG00000007025', '+', '-100794')	('ehd1a', 'ENSDARG00000098853', '-', '+13310'), ('ubxn1', 'ENSDARG00000090309', '+', '+20840'), ('si:ch211-114c17.1', 'ENSDARG00000087994', '-', '+62005')
RegenPk_961	13:8027035-8027578	-0.680185	0.0467365	('dhx57', 'ENSDARG00000057660', '-', '-5814')	('dhx57', 'ENSDARG00000057660', '-', '-5814'), ('galm', 'ENSDARG00000057630', '+', '-52930'), ('atl2', 'ENSDARG00000057719', '-', '-54721')	('epas1b', 'ENSDARG00000057671', '-', '+87012'), ('prkceb', 'ENSDARG00000069928', '-', '+241855'), ('socs5b', 'ENSDARG00000062745', '+', '+245381')
RegenPk_962	14:4655839-4656190	-0.848766	0.0467365	('nanos1', 'ENSDARG00000078976', '+', '+154193')	('ap1ar', 'ENSDARG00000031496', '+', '-166537'), ('zgc:110204', 'ENSDARG00000013389', '-', '-278041'), ('guf1', 'ENSDARG00000029088', '-', '-441119')	('nanos1', 'ENSDARG00000078976', '+', '+154193'), ('lbx2', 'ENSDARG00000025131', '+', '+423007'), ('pcgf1', 'ENSDARG00000001249', '-', '+444707')
RegenPk_963	18:27934012-27934316	0.932552	0.0467365	('hipk3b', 'ENSDARG00000062082', '+', '-7889')	('hipk3b', 'ENSDARG00000062082', '+', '-7889'), ('iqcg', 'ENSDARG00000068678', '-', '-15181'), ('si:ch211-222m18.4', 'ENSDARG00000094425', '+', '-90548')	('kiaa1549lb', 'ENSDARG00000062086', '+', '+190216'), ('spon1a', 'ENSDARG00000010029', '+', '+652236'), ('si:ch211-174j14.2', 'ENSDARG00000093015', '-', '+1026508')
RegenPk_964	21:7596997-7597339	-0.70427	0.0467365	('fam69b', 'ENSDARG00000101394', '-', '+20045')	('zgc:113019', 'ENSDARG00000099743', '+', '-26621'), ('mrps2', 'ENSDARG00000103198', '+', '-36717'), ('ppp1r26', 'ENSDARG00000102891', '+', '-56733')	('fam69b', 'ENSDARG00000101394', '-', '+20045'), ('agpat2', 'ENSDARG00000101139', '+', '+29959'), ('egfl7', 'ENSDARG00000100657', '-', '+106560')
RegenPk_965	22:24233670-24233743	1.98565	0.0467365	('si:ch211-117l17.5', 'ENSDARG00000100835', '-', '+11249')	('rgs2', 'ENSDARG00000098761', '-', '-11850'), ('uchl5', 'ENSDARG00000103404', '+', '-39333'), ('glrx2', 'ENSDARG00000100944', '+', '-45605')	('si:ch211-117l17.5', 'ENSDARG00000100835', '-', '+11249'), ('si:ch211-117l17.4', 'ENSDARG00000103534', '-', '+25165'), ('si:ch211-117l17.6', 'ENSDARG00000102059', '-', '+37240')
RegenPk_966	24:3597823-3598374	0.78002	0.0467365	('wdr37', 'ENSDARG00000074611', '+', '-151004')	('wdr37', 'ENSDARG00000074611', '+', '-151004'), ('idi1', 'ENSDARG00000019976', '-', '-152782'), ('nck1b', 'ENSDARG00000075369', '-', '-162841')	('adarb2', 'ENSDARG00000071823', '-', '+153373'), ('pfkpa', 'ENSDARG00000028000', '+', '+333893'), ('klf6a', 'ENSDARG00000029072', '-', '+519030')
RegenPk_967	24:36768353-36768604	0.899925	0.0467365	('si:ch73-334d15.4', 'ENSDARG00000056502', '+', '-22380')	('si:ch73-334d15.4', 'ENSDARG00000056502', '+', '-22380'), ('FMNL1 (1 of many)', 'ENSDARG00000104263', '-', '-43862'), ('zgc:114120', 'ENSDARG00000101812', '+', '-203626')	('ccr10', 'ENSDARG00000040643', '-', '+24027'), ('si:ch73-334d15.2', 'ENSDARG00000087020', '+', '+42556'), ('si:ch73-334d15.1', 'ENSDARG00000061672', '-', '+71688')
RegenPk_968	2:47926165-47926838	0.642931	0.0467365	('mbnl1', 'ENSDARG00000052978', '+', '-87424')	('mbnl1', 'ENSDARG00000052978', '+', '-87424'), ('cul3a', 'ENSDARG00000038967', '-', '-99211'), ('si:ch211-165b10.3', 'ENSDARG00000076970', '+', '-157757')	('ftr96', 'ENSDARG00000078065', '-', '+92359'), ('ftr19', 'ENSDARG00000052971', '-', '+97393'), ('ftr22', 'ENSDARG00000076969', '-', '+123425')
RegenPk_969	22:30277548-30277827	-0.798636	0.0467713	('mxi1', 'ENSDARG00000040884', '+', '+103692')	('add3a', 'ENSDARG00000040874', '+', '-179637'), ('AL845330.1', 'ENSDARG00000108467', '+', '-188144'), ('si:dkey-286j15.1', 'ENSDARG00000040864', '+', '-216956')	('mxi1', 'ENSDARG00000040884', '+', '+103692'), ('BX649448.3', 'ENSDARG00000094252', '+', '+104532'), ('BX649448.1', 'ENSDARG00000079441', '-', '+203394')
RegenPk_970	18:20294792-20295032	1.26798	0.0475336	('tle3a', 'ENSDARG00000002787', '+', '-58017')	('tle3a', 'ENSDARG00000002787', '+', '-58017'), ('uacaa', 'ENSDARG00000069250', '+', '-236604'), ('morf4l1', 'ENSDARG00000041155', '+', '-249955')	('kif23', 'ENSDARG00000014943', '-', '+174781'), ('paqr5a', 'ENSDARG00000041145', '-', '+182083'), ('ddb2', 'ENSDARG00000041140', '+', '+184179')
RegenPk_971	5:65957330-65957706	-0.753617	0.0475336	('mn1b', 'ENSDARG00000079248', '-', '+65856')	('kntc1', 'ENSDARG00000101670', '+', '-203628'), ('hip1rb', 'ENSDARG00000102458', '-', '-207288'), ('EMB', 'ENSDARG00000059485', '+', '-283034')	('mn1b', 'ENSDARG00000079248', '-', '+65856'), ('kat5b', 'ENSDARG00000045951', '-', '+112912'), ('FERMT3 (1 of many)', 'ENSDARG00000079267', '-', '+168468')
RegenPk_972	11:27117190-27117329	-0.972267	0.0475586	('fbln2', 'ENSDARG00000015156', '+', '-90078')	('fbln2', 'ENSDARG00000015156', '+', '-90078'), ('hdac11', 'ENSDARG00000087573', '+', '-221201'), ('iqsec1b', 'ENSDARG00000016551', '-', '-297303')	('wnt7aa', 'ENSDARG00000044827', '-', '+136594'), ('ptpdc1a', 'ENSDARG00000061656', '-', '+173228'), ('barx1', 'ENSDARG00000007407', '+', '+178660')
RegenPk_973	12:34502963-34503480	-0.673342	0.0475586	('si:dkey-21c1.8', 'ENSDARG00000100121', '+', '+127978')	('fscn2b', 'ENSDARG00000074396', '-', '-144683'), ('birc5a', 'ENSDARG00000075621', '-', '-168680'), ('tmem235', 'ENSDARG00000089276', '-', '-176375')	('si:dkey-21c1.8', 'ENSDARG00000100121', '+', '+127978'), ('bahcc1b', 'ENSDARG00000080009', '-', '+154190'), ('slc38a10', 'ENSDARG00000077081', '+', '+159511')
RegenPk_974	3:41729837-41730176	1.03918	0.0475586	('lfng', 'ENSDARG00000037879', '+', '+45635')	('grifin', 'ENSDARG00000033382', '-', '-80686'), ('AL929291.1', 'ENSDARG00000052736', '-', '-94272'), ('chst12a', 'ENSDARG00000028786', '+', '-145504')	('lfng', 'ENSDARG00000037879', '+', '+45635'), ('ttyh3a', 'ENSDARG00000034473', '-', '+214713'), ('snx8a', 'ENSDARG00000074842', '+', '+218588')
RegenPk_975	4:12837373-12837611	-0.794841	0.0475586	('hmga2', 'ENSDARG00000069912', '-', '+25746')	('b2m', 'ENSDARG00000053136', '-', '-40852'), ('irak3', 'ENSDARG00000053131', '-', '-45370'), ('helb', 'ENSDARG00000053127', '-', '-55159')	('hmga2', 'ENSDARG00000069912', '-', '+25746'), ('msrb3', 'ENSDARG00000045658', '-', '+77864'), ('lemd3', 'ENSDARG00000015824', '-', '+93745')
RegenPk_976	15:26739883-26740141	-0.768273	0.0477578	('SLC47A1 (1 of many)', 'ENSDARG00000079340', '-', '-36062')	('SLC47A1 (1 of many)', 'ENSDARG00000079340', '-', '-36062'), ('SLC47A1 (1 of many)', 'ENSDARG00000074561', '+', '-72277'), ('slc13a5b', 'ENSDARG00000039999', '+', '-99212')	('pitpnm3', 'ENSDARG00000055255', '-', '+171703'), ('si:dkey-243i1.1', 'ENSDARG00000034227', '-', '+214140'), ('ccdc9', 'ENSDARG00000004636', '-', '+258653')
RegenPk_977	16:19138890-19139085	1.45954	0.0480239	('fhod3b', 'ENSDARG00000061904', '-', '+15960')	('rxrbb', 'ENSDARG00000002006', '+', '-409008'), ('CABZ01050166.1', 'ENSDARG00000101633', '-', '-685048'), ('il6r', 'ENSDARG00000104474', '-', '-718212')	('fhod3b', 'ENSDARG00000061904', '-', '+15960'), ('slc6a19b', 'ENSDARG00000056719', '+', '+29438'), ('si:ch211-254p10.2', 'ENSDARG00000056750', '+', '+68446')
RegenPk_978	15:24738647-24738987	0.821349	0.048039	('tmem199', 'ENSDARG00000069314', '-', '+2233')	('smtnl', 'ENSDARG00000055632', '+', '-30066'), ('zgc:198241', 'ENSDARG00000076483', '+', '-85119'), ('gemin4', 'ENSDARG00000041252', '-', '-85433')	('tmem199', 'ENSDARG00000069314', '-', '+2233'), ('poldip2', 'ENSDARG00000092305', '+', '+2823'), ('LRRC75A', 'ENSDARG00000076834', '+', '+17006')
RegenPk_979	6:30807706-30807839	1.35254	0.0482342	('sgip1a', 'ENSDARG00000097897', '-', '+45077')	('insl5a', 'ENSDARG00000070966', '+', '-90858'), ('wdr78', 'ENSDARG00000044400', '+', '-105447'), ('pars2', 'ENSDARG00000044404', '-', '-105560')	('sgip1a', 'ENSDARG00000097897', '-', '+45077'), ('pde4ba', 'ENSDARG00000032868', '-', '+299108'), ('lepr', 'ENSDARG00000070961', '-', '+439010')
RegenPk_980	10:22802516-22802762	-0.779004	0.0484653	('si:ch211-237l4.6', 'ENSDARG00000056915', '+', '+10431')	('kdm6bb', 'ENSDARG00000056929', '+', '-48032'), ('tmem88a', 'ENSDARG00000056920', '+', '-188921'), ('efnb3a', 'ENSDARG00000044029', '+', '-236264')	('si:ch211-237l4.6', 'ENSDARG00000056915', '+', '+10431'), ('pcolcea', 'ENSDARG00000056913', '-', '+31740'), ('per1a', 'ENSDARG00000056885', '-', '+59489')
RegenPk_981	18:13144926-13145008	1.63407	0.0484724	('tmem5', 'ENSDARG00000063414', '-', '+8298')	('GAN', 'ENSDARG00000100875', '+', '-36194'), ('srgap1a', 'ENSDARG00000007461', '-', '-56001'), ('parp12a', 'ENSDARG00000042496', '-', '-255669')	('tmem5', 'ENSDARG00000063414', '-', '+8298'), ('zgc:112052', 'ENSDARG00000058857', '-', '+19583'), ('tat', 'ENSDARG00000069630', '+', '+49043')
RegenPk_982	4:1710608-1710798	1.03645	0.0485509	('slc38a2', 'ENSDARG00000045886', '+', '+40018')	('slc38a4', 'ENSDARG00000018149', '+', '-43300'), ('TULP3', 'ENSDARG00000063672', '-', '-62669'), ('trim35-14', 'ENSDARG00000025601', '+', '-98505')	('slc38a2', 'ENSDARG00000045886', '+', '+40018'), ('scaf11', 'ENSDARG00000045885', '+', '+59285'), ('arid2', 'ENSDARG00000007413', '-', '+124331')
RegenPk_983	7:10774843-10775249	-0.735878	0.0486122	('abhd17c', 'ENSDARG00000058452', '+', '-105290')	('abhd17c', 'ENSDARG00000058452', '+', '-105290'), ('arnt2', 'ENSDARG00000103697', '+', '-315291'), ('fah', 'ENSDARG00000101762', '-', '-327265')	('cemip', 'ENSDARG00000039881', '+', '+181254'), ('mesdc2', 'ENSDARG00000063030', '-', '+367503'), ('mesdc1', 'ENSDARG00000079017', '+', '+373686')
RegenPk_984	15:28794317-28794735	-0.645804	0.0487743	('nova2', 'ENSDARG00000017673', '+', '-41755')	('nova2', 'ENSDARG00000017673', '+', '-41755'), ('slc6a4a', 'ENSDARG00000061165', '-', '-108900'), ('si:ch211-225b7.5', 'ENSDARG00000097453', '-', '-130895')	('blmh', 'ENSDARG00000025977', '-', '+58110'), ('cd3eap', 'ENSDARG00000090386', '-', '+75019'), ('gpr4', 'ENSDARG00000079479', '-', '+132880')
RegenPk_985	9:46214932-46215139	1.11639	0.0489139	('twist2', 'ENSDARG00000078266', '+', '-176254')	('twist2', 'ENSDARG00000078266', '+', '-176254'), ('si:dkey-34f9.3', 'ENSDARG00000077813', '+', '-225627'), ('asb1', 'ENSDARG00000026635', '+', '-337148')	('hdac4', 'ENSDARG00000098349', '-', '+261112'), ('lct', 'ENSDARG00000060671', '-', '+367123'), ('LCT (1 of many)', 'ENSDARG00000092404', '-', '+380289')
[truncated: 14 more rows]
